# Supplementary material for: NSD2 contributes to oncogenic RAS-driven transcription in lung cancer cells through long-range epigenetic activation
Source: Sci Rep. 2016 Sep 8;6:32952. doi: 10.1038/srep32952 (PMC5015087; doi:10.1038/srep32952)
Supplement: Supplementary Table 1 [file srep32952-s2.xls]

## Sheet: TableS1
ALL genes ever down	Dox down	JQ1 down	MEKi down	Dox+JQ1 down	Dox+Meki down	JQ1+Meki down	Dox+JQ1+MEKi down	RAS_signature	SE_H1299	cancer_SE	TOP_K36me2_island
AADAT	YES	NO	NO	YES	YES	NO	YES	NO	NO	NO	NO
AARS	NO	NO	YES	YES	YES	YES	YES	NO	NO	NO	NO
AASDH	NO	NO	NO	NO	NO	NO	YES	NO	NO	NO	NO
AASDHPPT	YES	NO	YES	NO	YES	NO	NO	NO	NO	NO	NO
AATF	NO	NO	YES	NO	YES	NO	NO	NO	NO	NO	NO
ABCA1	YES	NO	NO	YES	NO	YES	YES	NO	NO	NO	NO
ABCA2	NO	YES	NO	NO	NO	YES	YES	NO	NO	NO	NO
ABCB1	YES	NO	NO	NO	NO	NO	NO	NO	NO	NO	YES
ABCB9	NO	YES	YES	YES	YES	YES	YES	NO	NO	NO	NO
ABCC3	NO	YES	NO	YES	NO	YES	YES	NO	NO	NO	NO
ABCC6P1	NO	YES	NO	YES	NO	YES	YES	NO	NO	NO	NO
ABCC6P2	YES	YES	NO	YES	NO	YES	YES	NO	NO	NO	NO
ABCC9	NO	NO	NO	NO	NO	NO	YES	NO	NO	NO	NO
ABCE1	NO	NO	YES	NO	YES	NO	NO	NO	NO	NO	NO
ABHD10	NO	NO	YES	NO	YES	NO	NO	YES	NO	NO	YES
ABHD11	NO	NO	YES	NO	NO	NO	NO	NO	NO	NO	NO
ABHD11-AS1	NO	YES	NO	NO	NO	YES	YES	NO	NO	NO	NO
ABHD5	NO	NO	NO	YES	YES	NO	NO	NO	NO	NO	NO
ABI2	NO	NO	NO	NO	NO	NO	YES	NO	NO	NO	NO
ABLIM1	NO	YES	NO	NO	NO	YES	NO	NO	NO	NO	NO
ABLIM3	NO	YES	YES	YES	YES	YES	YES	NO	NO	NO	YES
ABR	YES	NO	YES	YES	YES	YES	YES	NO	YES	NO	NO
ABT1	NO	NO	YES	NO	YES	NO	NO	NO	NO	NO	NO
ACACA	NO	NO	NO	NO	NO	NO	YES	NO	NO	NO	NO
ACADL	NO	NO	NO	YES	YES	YES	YES	NO	NO	NO	NO
ACADM	NO	NO	NO	NO	YES	NO	NO	NO	NO	NO	NO
ACCN2	NO	YES	NO	NO	NO	YES	YES	NO	NO	NO	NO
ACD	NO	NO	NO	NO	YES	NO	NO	NO	NO	NO	NO
ACER3	NO	NO	NO	NO	YES	NO	NO	NO	NO	NO	NO
ACHE	NO	YES	NO	YES	NO	NO	NO	NO	NO	NO	NO
ACO2	NO	NO	YES	NO	NO	NO	NO	NO	NO	NO	NO
ACOT11	NO	NO	NO	YES	NO	YES	YES	NO	NO	NO	NO
ACOT2	NO	NO	NO	YES	NO	YES	YES	NO	NO	NO	NO
ACOT7	NO	NO	YES	NO	NO	NO	NO	NO	NO	NO	NO
ACOX2	NO	YES	YES	NO	YES	NO	NO	YES	NO	NO	NO
ACP6	NO	NO	NO	YES	NO	YES	YES	NO	NO	NO	NO
ACPL2	YES	NO	NO	YES	NO	NO	NO	NO	NO	NO	NO
ACSF2	NO	NO	NO	NO	NO	YES	NO	NO	NO	NO	NO
ACSS2	NO	YES	YES	NO	YES	YES	YES	NO	NO	NO	NO
ACTB	NO	NO	YES	NO	NO	NO	NO	NO	YES	NO	NO
ACTG1	NO	NO	YES	NO	NO	NO	NO	NO	NO	NO	NO
ACTL6A	NO	NO	NO	NO	YES	NO	NO	NO	NO	NO	NO
ACTR10	NO	NO	NO	NO	YES	NO	NO	NO	NO	NO	NO
ACTR3B	YES	NO	NO	NO	YES	NO	NO	NO	NO	NO	NO
ACTR6	NO	NO	NO	NO	YES	NO	NO	NO	NO	NO	NO
ACVR1	NO	NO	NO	NO	YES	NO	YES	NO	NO	NO	YES
ACVR1C	YES	NO	NO	YES	YES	NO	YES	NO	NO	NO	YES
ACVR2B	NO	NO	NO	NO	NO	NO	YES	NO	NO	NO	NO
ACY1	NO	NO	NO	YES	NO	YES	YES	NO	NO	NO	NO
ACYP2	YES	NO	NO	NO	YES	NO	NO	NO	NO	NO	NO
ADAM15	NO	NO	YES	NO	NO	NO	YES	NO	NO	NO	NO
ADAM22	NO	NO	NO	NO	YES	NO	YES	NO	NO	NO	YES
ADAM23	YES	NO	NO	YES	YES	NO	YES	NO	NO	NO	NO
ADAMTS20	NO	NO	NO	NO	NO	NO	YES	NO	NO	NO	NO
ADAMTS3	YES	NO	NO	YES	YES	NO	YES	NO	NO	NO	NO
ADAMTS6	NO	YES	NO	NO	NO	NO	NO	YES	NO	NO	YES
ADC	NO	YES	NO	NO	NO	YES	NO	NO	YES	YES	NO
ADCK2	YES	YES	NO	YES	YES	YES	YES	NO	NO	NO	NO
ADCY7	NO	YES	NO	NO	NO	YES	NO	NO	NO	NO	NO
ADD2	NO	YES	YES	YES	YES	YES	YES	NO	NO	NO	NO
ADD3	YES	NO	NO	NO	NO	NO	NO	NO	NO	NO	NO
ADI1	YES	NO	NO	NO	NO	NO	NO	NO	NO	NO	NO
ADM2	NO	NO	YES	YES	YES	YES	YES	YES	NO	NO	NO
ADNP	NO	NO	NO	NO	NO	NO	YES	NO	NO	NO	NO
ADNP2	NO	NO	NO	NO	YES	NO	NO	NO	NO	NO	NO
ADO	NO	NO	YES	NO	YES	NO	NO	NO	NO	NO	NO
ADORA2B	NO	YES	YES	NO	YES	YES	YES	NO	NO	NO	NO
ADRA1B	NO	YES	YES	NO	NO	YES	YES	YES	YES	YES	NO
ADRB2	NO	NO	YES	NO	NO	NO	NO	NO	NO	NO	YES
ADRBK2	YES	NO	NO	NO	NO	NO	NO	NO	NO	NO	NO
ADRM1	NO	NO	YES	NO	NO	NO	NO	NO	NO	NO	NO
ADSS	NO	NO	YES	NO	YES	NO	NO	NO	NO	NO	NO
ADTRP	NO	NO	YES	YES	YES	YES	YES	NO	YES	YES	NO
AEBP2	NO	NO	NO	NO	YES	NO	YES	NO	NO	NO	NO
AEN	NO	NO	YES	NO	NO	NO	NO	NO	NO	NO	NO
AES	NO	YES	NO	YES	NO	YES	YES	NO	NO	NO	NO
AFAP1	NO	YES	YES	NO	NO	YES	YES	NO	NO	NO	NO
AFG3L2	NO	NO	YES	NO	NO	NO	NO	NO	NO	NO	NO
AFTPH	NO	NO	NO	YES	YES	YES	YES	NO	NO	NO	NO
AGA	YES	NO	NO	YES	YES	NO	YES	NO	NO	NO	NO
AGAP1	NO	NO	YES	YES	YES	YES	YES	NO	NO	NO	NO
AGAP2	NO	YES	NO	YES	NO	YES	YES	NO	NO	NO	NO
AGBL2	NO	NO	NO	NO	NO	YES	NO	NO	NO	NO	NO
AGBL5	NO	NO	NO	YES	NO	NO	YES	NO	NO	NO	NO
AGFG2	YES	NO	NO	NO	YES	NO	NO	NO	NO	NO	NO
AGMO	YES	NO	NO	YES	YES	NO	YES	NO	NO	NO	NO
AGPAT2	NO	YES	NO	YES	NO	YES	YES	NO	NO	NO	NO
AGPAT3	NO	YES	NO	NO	NO	YES	YES	NO	NO	NO	NO
AGPAT5	NO	NO	YES	NO	YES	NO	NO	NO	NO	NO	NO
AGPAT9	NO	YES	YES	NO	YES	YES	YES	NO	NO	NO	NO
AGTPBP1	YES	NO	NO	NO	YES	NO	NO	NO	NO	NO	NO
AGTR1	YES	NO	NO	YES	YES	NO	YES	NO	NO	NO	NO
AHCY	NO	NO	YES	NO	NO	NO	NO	NO	NO	NO	NO
AHCYL2	NO	NO	NO	NO	YES	NO	YES	NO	NO	NO	NO
AHNAK2	NO	NO	YES	NO	YES	YES	YES	NO	YES	YES	NO
AHR	YES	NO	YES	YES	YES	NO	YES	NO	NO	NO	NO
AHSA1	NO	NO	YES	NO	NO	NO	NO	NO	NO	NO	NO
AIFM3	NO	NO	NO	NO	NO	YES	NO	NO	NO	NO	NO
AIG1	YES	NO	NO	YES	YES	NO	YES	NO	NO	NO	YES
AIM1	NO	NO	NO	NO	NO	YES	NO	NO	NO	NO	NO
AIP	NO	NO	YES	NO	YES	NO	NO	NO	NO	NO	NO
AK1	NO	YES	NO	YES	NO	YES	YES	NO	NO	NO	NO
AK2	NO	NO	YES	NO	NO	NO	NO	NO	NO	NO	NO
AK3	NO	NO	NO	NO	YES	YES	YES	NO	NO	NO	NO
AK4	NO	YES	YES	NO	YES	YES	NO	NO	NO	NO	NO
AK7	NO	NO	NO	YES	NO	NO	YES	NO	NO	NO	NO
AK8	NO	YES	NO	YES	NO	YES	YES	NO	NO	NO	NO
AKAP1	NO	YES	YES	YES	YES	YES	YES	NO	NO	NO	NO
AKAP11	NO	NO	YES	NO	YES	YES	YES	NO	NO	NO	NO
AKAP12	NO	YES	YES	YES	YES	YES	YES	YES	NO	NO	NO
AKAP6	YES	NO	NO	NO	YES	YES	NO	NO	NO	NO	NO
AKAP7	NO	NO	NO	YES	YES	NO	YES	NO	NO	NO	YES
AKAP9	YES	NO	NO	NO	NO	NO	NO	NO	NO	NO	YES
AKD1	YES	NO	NO	NO	YES	NO	YES	NO	NO	NO	YES
AKIRIN1	NO	NO	YES	NO	NO	NO	NO	NO	NO	NO	NO
AKIRIN2	NO	NO	YES	NO	NO	NO	NO	NO	NO	NO	NO
AKNA	YES	NO	YES	YES	YES	NO	YES	NO	NO	NO	NO
AKNAD1	NO	YES	YES	YES	YES	YES	YES	NO	NO	NO	NO
AKR1B1	YES	NO	NO	NO	NO	NO	NO	NO	NO	NO	NO
AKR7A2	NO	NO	YES	NO	NO	NO	NO	NO	NO	NO	NO
AKT3	NO	NO	NO	NO	YES	NO	YES	NO	NO	NO	NO
ALAD	NO	NO	NO	NO	NO	YES	NO	NO	NO	NO	NO
ALAS1	NO	YES	YES	YES	YES	YES	YES	NO	NO	NO	NO
ALDH1B1	NO	NO	YES	NO	NO	NO	NO	NO	NO	NO	NO
ALDH1L2	YES	NO	YES	YES	YES	YES	YES	NO	NO	NO	NO
ALDH2	YES	NO	NO	YES	YES	YES	YES	NO	NO	NO	NO
ALDH5A1	NO	NO	NO	YES	NO	NO	YES	NO	NO	NO	NO
ALDH6A1	NO	NO	NO	NO	NO	YES	YES	NO	NO	NO	NO
ALDH7A1	NO	NO	NO	NO	YES	YES	YES	NO	NO	NO	NO
ALDOA	YES	NO	YES	YES	YES	YES	YES	NO	NO	NO	NO
ALDOC	NO	NO	NO	YES	YES	YES	YES	YES	NO	NO	NO
ALG10	NO	NO	NO	NO	NO	NO	YES	NO	NO	NO	NO
ALG10B	NO	NO	NO	NO	NO	NO	YES	NO	NO	NO	NO
ALG9	NO	NO	NO	NO	NO	NO	YES	NO	NO	NO	NO
ALKBH8	NO	NO	NO	YES	YES	YES	YES	NO	NO	NO	NO
ALPK1	NO	NO	NO	YES	NO	YES	YES	NO	NO	NO	NO
ALS2CR8	NO	NO	NO	NO	NO	YES	YES	NO	NO	NO	NO
ALX1	YES	NO	NO	YES	YES	NO	YES	NO	NO	NO	YES
ALYREF	NO	NO	YES	NO	NO	NO	NO	NO	NO	NO	NO
AMD1	NO	NO	YES	NO	YES	NO	NO	NO	NO	NO	YES
AMIGO2	NO	NO	NO	NO	NO	NO	YES	NO	YES	YES	YES
AMMECR1	YES	NO	NO	YES	YES	NO	YES	NO	NO	NO	NO
AMN1	NO	NO	YES	NO	YES	YES	YES	NO	NO	NO	NO
AMOTL1	NO	NO	YES	YES	YES	YES	YES	NO	NO	NO	NO
AMPD2	NO	YES	NO	YES	NO	YES	YES	NO	NO	NO	NO
AMPD3	NO	YES	YES	YES	YES	YES	YES	NO	NO	NO	NO
ANGEL2	NO	NO	NO	YES	NO	YES	YES	NO	NO	NO	NO
ANGPT1	YES	NO	NO	YES	YES	NO	NO	NO	NO	NO	NO
ANGPTL4	NO	NO	YES	NO	YES	NO	NO	YES	NO	NO	NO
ANGPTL6	NO	NO	NO	NO	NO	YES	NO	NO	NO	NO	NO
ANK1	NO	YES	YES	NO	YES	YES	YES	NO	NO	NO	NO
ANK2	YES	NO	NO	YES	YES	YES	YES	YES	NO	NO	YES
ANK3	YES	YES	NO	YES	YES	YES	YES	YES	NO	NO	YES
ANKAR	NO	NO	NO	YES	NO	YES	YES	NO	NO	NO	NO
ANKDD1A	NO	NO	NO	NO	NO	YES	NO	NO	NO	NO	NO
ANKH	YES	NO	YES	YES	YES	YES	YES	NO	NO	NO	NO
ANKRD10	NO	NO	NO	NO	NO	NO	YES	NO	NO	NO	NO
ANKRD11	NO	NO	NO	NO	YES	YES	NO	NO	NO	NO	NO
ANKRD13B	NO	YES	NO	YES	NO	YES	YES	NO	NO	NO	NO
ANKRD13D	NO	NO	NO	YES	NO	YES	YES	NO	NO	NO	NO
ANKRD16	NO	NO	YES	NO	NO	NO	NO	NO	NO	NO	NO
ANKRD18DP	NO	NO	YES	NO	NO	YES	NO	NO	NO	NO	NO
ANKRD19P	NO	YES	NO	YES	NO	YES	YES	NO	NO	NO	NO
ANKRD24	NO	NO	NO	NO	NO	YES	NO	NO	NO	NO	NO
ANKRD27	NO	NO	YES	NO	YES	YES	YES	NO	NO	NO	NO
ANKRD29	YES	NO	NO	NO	YES	NO	YES	NO	NO	NO	NO
ANKRD34A	NO	NO	NO	NO	NO	YES	NO	NO	NO	NO	NO
ANKRD40	NO	NO	YES	NO	YES	YES	YES	NO	YES	NO	NO
ANKRD44	YES	NO	NO	YES	YES	YES	YES	NO	NO	NO	NO
ANKRD45	NO	NO	NO	YES	NO	NO	YES	NO	NO	NO	NO
ANKRD5	NO	NO	NO	YES	YES	YES	YES	NO	NO	NO	NO
ANKRD6	YES	NO	NO	YES	NO	NO	NO	NO	NO	NO	NO
ANKRD7	NO	NO	NO	YES	NO	NO	YES	NO	NO	NO	NO
ANKS1A	NO	NO	NO	YES	NO	YES	YES	NO	NO	NO	NO
ANP32A	NO	NO	YES	NO	YES	YES	YES	NO	YES	NO	NO
ANP32B	NO	NO	YES	NO	NO	NO	NO	NO	NO	NO	NO
ANP32E	NO	NO	YES	YES	YES	NO	YES	NO	NO	NO	NO
ANPEP	NO	YES	YES	NO	NO	YES	YES	YES	YES	YES	NO
ANTXR2	NO	YES	YES	NO	YES	YES	YES	NO	YES	YES	NO
ANXA11	NO	NO	NO	NO	NO	YES	NO	NO	NO	NO	NO
ANXA4	NO	YES	YES	NO	NO	YES	NO	NO	NO	NO	NO
ANXA5	YES	NO	NO	NO	NO	NO	NO	NO	NO	NO	NO
ANXA6	NO	NO	NO	NO	NO	YES	NO	NO	NO	NO	NO
ANXA9	NO	YES	NO	NO	NO	YES	YES	NO	NO	NO	NO
AP1AR	NO	NO	YES	NO	YES	NO	NO	NO	NO	NO	YES
AP1S1	NO	YES	YES	YES	YES	YES	YES	NO	NO	NO	NO
AP1S2	NO	NO	NO	NO	YES	NO	YES	NO	NO	NO	NO
AP2S1	NO	NO	YES	NO	YES	NO	NO	NO	NO	NO	NO
AP3M1	NO	NO	NO	NO	YES	NO	NO	NO	NO	NO	NO
AP3M2	NO	NO	YES	NO	YES	NO	YES	NO	NO	NO	NO
AP3S1	NO	NO	YES	NO	NO	NO	NO	NO	NO	NO	NO
APBA2	NO	YES	NO	NO	NO	YES	NO	NO	NO	NO	NO
APBB1	YES	NO	NO	YES	NO	NO	NO	NO	NO	NO	NO
APBB2	NO	NO	YES	NO	NO	YES	NO	NO	YES	NO	NO
APC	YES	NO	NO	YES	YES	YES	YES	NO	NO	NO	NO
APC2	NO	YES	NO	YES	YES	YES	YES	NO	NO	NO	NO
APEX1	NO	NO	YES	NO	NO	YES	NO	NO	NO	NO	NO
APH1A	NO	NO	NO	NO	NO	YES	YES	NO	NO	NO	NO
APH1B	NO	NO	NO	NO	NO	YES	YES	NO	NO	NO	NO
API5	NO	NO	NO	NO	YES	NO	NO	NO	NO	NO	NO
APLF	YES	NO	NO	YES	YES	NO	NO	NO	NO	NO	NO
APLP1	NO	NO	YES	YES	NO	NO	NO	NO	NO	NO	NO
APLP2	NO	NO	NO	NO	NO	YES	NO	NO	NO	NO	NO
APOBEC3C	NO	NO	YES	YES	YES	YES	YES	NO	NO	NO	NO
APOBEC3D	NO	NO	NO	NO	NO	YES	YES	NO	NO	NO	NO
APOBEC3F	NO	NO	NO	NO	NO	YES	YES	NO	NO	NO	NO
APOC1	NO	YES	NO	YES	NO	YES	NO	NO	NO	NO	NO
APOE	NO	YES	NO	NO	NO	YES	NO	NO	YES	NO	NO
APOL6	NO	NO	NO	YES	NO	YES	YES	NO	NO	NO	NO
APOO	NO	NO	YES	NO	YES	NO	NO	NO	NO	NO	NO
APOOL	NO	NO	NO	NO	NO	NO	YES	NO	NO	NO	NO
APOPT1	NO	NO	NO	NO	YES	NO	NO	NO	NO	NO	NO
APPL1	NO	NO	NO	NO	YES	NO	NO	NO	NO	NO	NO
APPL2	NO	NO	NO	NO	YES	NO	YES	NO	NO	NO	NO
APRT	NO	NO	YES	NO	NO	NO	NO	NO	NO	NO	NO
AQP1	YES	YES	NO	YES	NO	YES	YES	NO	NO	NO	NO
AQP4	NO	NO	NO	NO	NO	YES	NO	YES	NO	NO	NO
AQP7P3	NO	NO	YES	YES	NO	YES	YES	NO	NO	NO	NO
ARAP1	NO	NO	NO	NO	NO	YES	YES	NO	YES	NO	NO
ARAP2	YES	NO	NO	YES	YES	NO	NO	NO	NO	NO	NO
ARAP3	NO	NO	NO	YES	NO	YES	YES	NO	NO	NO	NO
ARF1	NO	NO	YES	NO	NO	NO	NO	NO	NO	NO	NO
ARF6	NO	NO	YES	NO	YES	YES	YES	NO	YES	NO	NO
ARFGEF1	NO	NO	NO	NO	YES	YES	YES	NO	NO	NO	YES
ARFGEF2	NO	NO	NO	NO	NO	YES	YES	NO	NO	NO	NO
ARFIP1	YES	NO	NO	NO	YES	NO	NO	NO	NO	NO	NO
ARHGAP12	NO	NO	NO	NO	NO	YES	NO	NO	YES	NO	NO
ARHGAP18	NO	YES	YES	NO	YES	YES	YES	NO	YES	NO	YES
ARHGAP22	NO	YES	YES	YES	YES	YES	YES	NO	NO	NO	NO
ARHGAP27	NO	NO	NO	NO	NO	YES	NO	NO	NO	NO	NO
ARHGAP28	YES	NO	NO	YES	YES	NO	YES	NO	NO	NO	NO
ARHGAP31	NO	NO	NO	NO	NO	YES	NO	NO	NO	NO	NO
ARHGAP32	YES	NO	NO	YES	YES	NO	YES	NO	NO	NO	NO
ARHGAP4	NO	YES	NO	YES	YES	YES	YES	NO	NO	NO	NO
ARHGAP5	YES	NO	NO	NO	YES	NO	NO	NO	NO	NO	NO
ARHGDIA	NO	NO	YES	NO	YES	NO	NO	NO	YES	NO	NO
ARHGDIB	NO	YES	NO	NO	NO	YES	NO	NO	NO	NO	YES
ARHGDIG	NO	NO	NO	YES	NO	YES	YES	NO	NO	NO	NO
ARHGEF10L	NO	YES	NO	NO	NO	YES	NO	NO	NO	NO	NO
ARHGEF16	NO	YES	NO	NO	NO	YES	NO	NO	NO	NO	NO
ARHGEF2	NO	NO	YES	YES	YES	YES	YES	NO	YES	NO	NO
ARHGEF25	NO	NO	NO	YES	NO	YES	YES	NO	NO	NO	NO
ARHGEF26	YES	NO	NO	NO	NO	NO	NO	NO	NO	NO	YES
ARHGEF3	NO	NO	YES	NO	YES	YES	YES	YES	NO	NO	NO
ARHGEF40	NO	NO	NO	YES	NO	YES	YES	NO	NO	NO	NO
ARHGEF5	NO	NO	NO	NO	NO	YES	NO	NO	NO	NO	NO
ARHGEF6	YES	NO	NO	YES	YES	YES	YES	NO	NO	NO	NO
ARID4A	NO	NO	NO	NO	NO	YES	NO	NO	NO	NO	NO
ARID5B	YES	YES	NO	YES	YES	YES	YES	NO	NO	NO	NO
ARL13B	YES	NO	NO	NO	NO	NO	NO	NO	NO	NO	NO
ARL14	NO	NO	NO	NO	NO	YES	YES	NO	NO	NO	YES
ARL15	YES	NO	NO	NO	NO	NO	NO	NO	NO	NO	NO
ARL2	NO	NO	YES	NO	NO	NO	NO	NO	YES	NO	NO
ARL4A	NO	NO	YES	NO	YES	NO	NO	NO	NO	NO	NO
ARL4C	NO	YES	YES	YES	YES	YES	YES	YES	NO	NO	NO
ARL4D	NO	NO	YES	NO	NO	NO	NO	NO	NO	NO	NO
ARL5A	NO	NO	NO	NO	YES	NO	NO	NO	NO	NO	YES
ARL5B	NO	NO	NO	NO	YES	NO	NO	NO	NO	NO	NO
ARL6	YES	NO	NO	NO	YES	NO	NO	NO	NO	NO	NO
ARL6IP6	NO	NO	YES	NO	YES	NO	NO	NO	YES	NO	NO
ARL8A	NO	NO	YES	NO	NO	NO	NO	NO	NO	NO	NO
ARL8B	NO	NO	NO	NO	YES	NO	NO	NO	NO	NO	NO
ARMC1	NO	NO	YES	NO	YES	NO	NO	NO	NO	NO	YES
ARMC10	NO	NO	NO	NO	YES	NO	NO	NO	NO	NO	NO
ARMC2	NO	NO	NO	NO	NO	NO	YES	NO	NO	NO	YES
ARMC4	NO	NO	NO	YES	YES	YES	YES	NO	NO	NO	NO
ARMC6	NO	NO	YES	NO	NO	NO	NO	NO	NO	NO	NO
ARMC9	NO	NO	NO	NO	NO	YES	NO	NO	NO	NO	NO
ARMCX1	NO	YES	NO	YES	NO	YES	NO	NO	NO	NO	NO
ARMCX5-GPRASP2,GPRASP2	YES	NO	NO	NO	NO	NO	NO	NO	NO	NO	NO
ARNTL2	NO	NO	YES	NO	NO	NO	NO	NO	NO	NO	YES
ARPC1A	NO	NO	YES	NO	YES	YES	YES	NO	NO	NO	NO
ARPC1B	NO	NO	YES	NO	NO	YES	NO	NO	NO	NO	NO
ARPC2	NO	NO	YES	NO	NO	NO	NO	NO	NO	NO	NO
ARPC5	NO	NO	NO	NO	YES	NO	NO	NO	NO	NO	NO
ARPC5L	NO	NO	YES	NO	NO	NO	NO	NO	NO	NO	NO
ARPM1	NO	NO	NO	YES	NO	YES	YES	NO	NO	NO	NO
ARPP19	NO	NO	YES	NO	YES	NO	YES	NO	NO	NO	NO
ARRB1	NO	YES	NO	NO	NO	YES	YES	NO	NO	NO	NO
ARRDC2	NO	NO	NO	NO	NO	YES	NO	NO	NO	NO	NO
ARRDC3	NO	NO	YES	NO	YES	YES	YES	NO	YES	NO	NO
ARRDC4	NO	NO	NO	NO	YES	YES	YES	NO	NO	NO	NO
ARSB	YES	NO	NO	YES	YES	NO	YES	NO	NO	NO	NO
ARSD	NO	NO	NO	NO	NO	YES	NO	NO	NO	NO	NO
ARSJ	YES	YES	YES	YES	YES	YES	YES	NO	NO	NO	YES
ARSK	NO	NO	NO	YES	YES	NO	YES	NO	NO	NO	NO
ASAH1	NO	NO	NO	NO	NO	NO	YES	NO	NO	NO	NO
ASAP2	NO	NO	NO	NO	YES	NO	NO	NO	YES	NO	NO
ASB13	NO	NO	NO	NO	NO	NO	YES	NO	NO	NO	NO
ASB2	NO	YES	NO	YES	YES	YES	YES	NO	YES	NO	NO
ASB7	NO	NO	NO	NO	NO	YES	YES	NO	NO	NO	NO
ASB8	NO	NO	NO	YES	NO	YES	YES	NO	NO	NO	NO
ASF1A	NO	NO	NO	NO	YES	NO	NO	NO	NO	NO	NO
ASF1B	NO	NO	YES	NO	YES	NO	NO	NO	NO	NO	NO
ASL	NO	NO	NO	NO	NO	NO	YES	NO	NO	NO	NO
ASNS	YES	NO	YES	YES	YES	YES	YES	NO	NO	NO	NO
ASNSD1	YES	NO	YES	YES	YES	NO	YES	NO	NO	NO	NO
ASPH	NO	YES	YES	YES	YES	YES	YES	YES	YES	YES	YES
ASPHD2	NO	NO	NO	NO	NO	YES	NO	NO	NO	NO	NO
ASS1	NO	YES	NO	NO	NO	NO	NO	NO	NO	NO	NO
ASTN2	NO	NO	NO	NO	NO	NO	YES	NO	NO	NO	NO
ASXL2	NO	NO	NO	NO	YES	YES	YES	NO	NO	NO	NO
ATE1	NO	NO	NO	NO	YES	YES	YES	NO	NO	NO	NO
ATF1	NO	YES	YES	YES	YES	YES	YES	NO	NO	NO	NO
ATF4	YES	NO	YES	YES	YES	YES	YES	NO	NO	NO	NO
ATF6	NO	NO	NO	YES	YES	YES	YES	NO	NO	NO	NO
ATF6B	NO	NO	NO	YES	NO	NO	YES	NO	NO	NO	NO
ATG10	YES	NO	NO	YES	YES	NO	YES	NO	NO	NO	YES
ATG2B	YES	NO	NO	NO	YES	NO	YES	NO	NO	NO	NO
ATG4A	YES	NO	NO	NO	NO	NO	NO	NO	NO	NO	NO
ATG4C	YES	NO	NO	YES	YES	NO	YES	NO	NO	NO	NO
ATG7	NO	NO	YES	NO	NO	YES	NO	NO	YES	NO	NO
ATG9B	NO	NO	NO	NO	NO	YES	NO	NO	NO	NO	NO
ATIC	NO	NO	YES	NO	NO	NO	NO	NO	NO	NO	NO
ATL3	NO	NO	YES	NO	NO	NO	NO	NO	NO	NO	NO
ATM	NO	NO	NO	NO	NO	NO	YES	NO	NO	NO	NO
ATMIN	NO	NO	NO	NO	NO	YES	NO	NO	NO	NO	NO
ATOX1	NO	NO	YES	NO	NO	NO	NO	NO	NO	NO	NO
ATP11A	NO	NO	NO	NO	NO	YES	NO	NO	NO	NO	NO
ATP13A2	NO	NO	YES	NO	NO	NO	NO	NO	NO	NO	NO
ATP13A3	NO	NO	YES	NO	YES	YES	YES	NO	NO	NO	NO
ATP2B1	YES	NO	NO	YES	YES	YES	YES	NO	NO	NO	YES
ATP2B4	NO	NO	NO	NO	NO	NO	YES	NO	NO	NO	NO
ATP5A1	NO	NO	YES	NO	YES	NO	NO	NO	NO	NO	NO
ATP5B	NO	NO	YES	NO	NO	NO	NO	NO	NO	NO	NO
ATP5D	NO	NO	YES	NO	NO	YES	YES	NO	NO	NO	NO
ATP5G2	NO	NO	NO	YES	YES	YES	YES	NO	NO	NO	NO
ATP5G3	NO	NO	YES	NO	NO	NO	NO	NO	NO	NO	NO
ATP5H	NO	NO	YES	NO	NO	NO	NO	NO	NO	NO	NO
ATP5O	NO	NO	YES	NO	NO	NO	NO	NO	NO	NO	NO
ATP6V0D1	YES	NO	NO	NO	NO	NO	NO	NO	NO	NO	NO
ATP6V1C1	YES	NO	NO	NO	YES	NO	NO	NO	NO	NO	NO
ATP6V1D	NO	NO	YES	NO	NO	NO	NO	NO	NO	NO	NO
ATP6V1E1	NO	NO	YES	NO	NO	NO	NO	NO	NO	NO	NO
ATP6V1F	NO	NO	YES	NO	NO	NO	NO	NO	NO	NO	NO
ATP6V1G1	NO	NO	YES	NO	NO	NO	NO	NO	NO	NO	NO
ATP7A	YES	NO	NO	YES	YES	YES	YES	NO	NO	NO	NO
ATP8B1	YES	YES	NO	YES	NO	YES	NO	NO	NO	NO	NO
ATP8B2	YES	NO	YES	YES	YES	YES	YES	NO	NO	NO	NO
ATP9A	NO	YES	YES	YES	YES	YES	YES	YES	NO	NO	NO
ATRN	NO	NO	NO	NO	NO	NO	YES	NO	NO	NO	NO
ATXN3	NO	NO	NO	NO	YES	NO	YES	NO	NO	NO	NO
ATXN7L1	NO	NO	NO	YES	NO	YES	YES	NO	NO	NO	NO
ATXN7L3	NO	NO	NO	YES	NO	YES	YES	NO	NO	NO	NO
ATXN7L3B	YES	NO	NO	YES	YES	NO	YES	NO	NO	NO	NO
AURKA	NO	NO	YES	NO	NO	NO	NO	NO	NO	NO	NO
AURKB	NO	NO	YES	NO	NO	NO	NO	YES	NO	NO	NO
AVL9	YES	NO	YES	YES	YES	YES	YES	NO	NO	NO	NO
AXIN2	YES	NO	NO	YES	NO	NO	YES	NO	NO	NO	NO
AZI2	NO	NO	NO	NO	YES	NO	NO	NO	NO	NO	NO
AZIN1	NO	NO	YES	NO	YES	NO	NO	NO	YES	NO	NO
B3GALT1	YES	NO	YES	YES	YES	NO	YES	NO	NO	NO	NO
B3GALT4	NO	YES	NO	YES	NO	YES	NO	NO	NO	NO	NO
B3GALT6	NO	NO	NO	NO	YES	NO	YES	NO	NO	NO	NO
B3GNT1	NO	NO	NO	NO	NO	YES	YES	NO	NO	NO	NO
B3GNT2	YES	NO	NO	NO	YES	NO	NO	NO	NO	NO	NO
B3GNT3	NO	YES	NO	YES	YES	YES	YES	NO	NO	NO	NO
B3GNT5	NO	YES	YES	NO	YES	YES	YES	NO	NO	NO	NO
B4GALNT4	NO	YES	NO	YES	NO	YES	YES	NO	NO	NO	NO
B4GALT3	NO	NO	YES	NO	NO	NO	NO	NO	NO	NO	NO
B4GALT5	NO	NO	YES	NO	YES	YES	YES	NO	NO	NO	NO
B4GALT6	NO	NO	YES	NO	YES	YES	YES	NO	NO	NO	NO
BACE1	YES	NO	NO	NO	YES	NO	YES	NO	NO	NO	NO
BACH1	NO	NO	NO	NO	NO	YES	NO	NO	NO	NO	NO
BACH2	YES	NO	NO	YES	YES	NO	YES	NO	NO	NO	YES
BAG1	NO	NO	YES	NO	YES	NO	YES	NO	NO	NO	NO
BAG3	NO	NO	YES	NO	YES	NO	NO	NO	YES	NO	NO
BAG5	NO	NO	YES	NO	YES	YES	NO	NO	NO	NO	NO
BAG6	NO	NO	YES	NO	YES	NO	YES	NO	NO	NO	NO
BAHCC1	NO	NO	NO	NO	NO	YES	NO	NO	NO	NO	NO
BAI1	NO	YES	YES	YES	YES	YES	YES	NO	NO	NO	NO
BANP	YES	NO	NO	YES	NO	NO	NO	NO	NO	NO	NO
BARD1	YES	NO	NO	NO	YES	NO	NO	NO	NO	NO	NO
BARX2	NO	YES	YES	NO	YES	YES	YES	NO	NO	NO	NO
BAZ1B	YES	NO	YES	NO	YES	NO	NO	NO	NO	NO	NO
BAZ2B	YES	NO	NO	YES	NO	NO	NO	NO	NO	NO	YES
BBC3	NO	NO	NO	YES	NO	YES	YES	NO	YES	NO	NO
BBS10	NO	NO	YES	NO	YES	NO	YES	NO	NO	NO	YES
BBS12	NO	NO	NO	NO	NO	NO	YES	NO	NO	NO	NO
BBS2	NO	NO	NO	NO	NO	YES	YES	NO	NO	NO	NO
BBS7	YES	NO	NO	NO	YES	NO	NO	NO	NO	NO	NO
BBS9	YES	YES	NO	YES	YES	YES	YES	YES	NO	NO	NO
BBX	YES	NO	NO	YES	YES	YES	YES	NO	NO	NO	NO
BCAN	NO	NO	YES	YES	YES	YES	YES	NO	NO	NO	NO
BCAP29	NO	NO	NO	NO	YES	NO	NO	NO	NO	NO	NO
BCAR3	NO	NO	YES	NO	NO	YES	NO	NO	YES	NO	NO
BCAS2	NO	NO	YES	NO	YES	NO	NO	NO	NO	NO	NO
BCAS3	YES	NO	NO	YES	YES	YES	YES	NO	NO	NO	NO
BCAT1	NO	NO	YES	YES	NO	YES	YES	NO	NO	NO	YES
BCKDHA	NO	NO	NO	YES	NO	NO	YES	NO	NO	NO	NO
BCKDHB	YES	NO	NO	NO	NO	NO	NO	NO	NO	NO	YES
BCKDK	NO	NO	NO	NO	NO	NO	YES	NO	NO	NO	NO
BCL10	NO	NO	YES	NO	YES	YES	YES	NO	YES	NO	NO
BCL2L11	NO	NO	NO	NO	NO	YES	YES	NO	YES	NO	NO
BCL2L13	NO	NO	YES	NO	NO	YES	NO	NO	NO	NO	NO
BCL3	NO	YES	NO	YES	NO	YES	YES	YES	YES	NO	NO
BCL6	YES	NO	NO	YES	YES	YES	YES	NO	YES	NO	NO
BCL7B	NO	NO	YES	NO	YES	NO	NO	NO	NO	NO	NO
BCL9	YES	NO	NO	YES	YES	YES	YES	NO	NO	NO	NO
BCL9L	NO	NO	NO	NO	NO	NO	YES	NO	YES	NO	NO
BCORL1	NO	NO	NO	NO	NO	YES	YES	NO	NO	NO	NO
BDH2	NO	YES	NO	YES	NO	YES	YES	NO	NO	NO	NO
BDNF	NO	NO	NO	NO	NO	YES	YES	NO	YES	YES	NO
BDP1	NO	NO	YES	NO	YES	NO	NO	NO	NO	NO	NO
BEND4	NO	NO	NO	YES	NO	NO	YES	NO	NO	NO	NO
BEND6	NO	NO	NO	NO	YES	YES	YES	NO	NO	NO	NO
BEST3	NO	YES	NO	YES	NO	NO	NO	NO	NO	NO	NO
BET1	YES	NO	NO	YES	YES	NO	YES	NO	NO	NO	YES
BEX1	YES	NO	NO	YES	YES	NO	YES	YES	NO	NO	NO
BEX2	YES	NO	NO	YES	YES	NO	NO	NO	NO	NO	NO
BEX4	YES	NO	NO	NO	YES	NO	NO	NO	NO	NO	NO
BFSP1	NO	YES	NO	YES	NO	YES	YES	NO	NO	NO	NO
BHLHB9	YES	NO	NO	YES	NO	YES	YES	NO	NO	NO	NO
BHLHE41	YES	YES	YES	YES	YES	YES	YES	NO	YES	NO	YES
BHMT	YES	NO	NO	YES	YES	YES	YES	NO	NO	NO	NO
BICC1	YES	NO	NO	YES	YES	NO	YES	NO	NO	NO	NO
BICD1	NO	NO	NO	YES	YES	YES	YES	NO	NO	NO	YES
BIN1	NO	YES	YES	YES	NO	YES	YES	NO	YES	YES	NO
BIRC5	NO	NO	YES	NO	NO	NO	NO	NO	NO	NO	NO
BLM	YES	NO	YES	NO	YES	NO	NO	NO	NO	NO	NO
BLVRB	NO	YES	NO	YES	NO	YES	NO	NO	NO	NO	NO
BMF	YES	YES	NO	YES	NO	YES	YES	NO	NO	NO	NO
BMPR1B	YES	NO	NO	YES	NO	NO	NO	NO	NO	NO	YES
BNC2	NO	NO	NO	NO	NO	NO	YES	NO	YES	YES	NO
BNIP1	NO	NO	YES	YES	YES	YES	YES	NO	NO	NO	NO
BNIP3	YES	YES	YES	YES	YES	YES	YES	NO	NO	NO	NO
BNIP3L	YES	NO	YES	NO	YES	NO	NO	NO	NO	NO	NO
BOC	YES	NO	NO	YES	YES	YES	YES	NO	NO	NO	NO
BOD1	NO	NO	YES	NO	YES	NO	NO	NO	NO	NO	NO
BPTF	NO	NO	NO	NO	NO	YES	YES	NO	NO	NO	NO
BRAF	YES	NO	NO	NO	YES	NO	YES	NO	NO	NO	NO
BRCA1	NO	NO	YES	NO	NO	NO	NO	NO	NO	NO	NO
BRCC3	NO	NO	NO	NO	YES	NO	NO	NO	NO	NO	NO
BRE	NO	NO	NO	YES	NO	YES	YES	NO	NO	NO	YES
BRIX1	NO	NO	YES	NO	NO	NO	NO	NO	NO	NO	NO
BRMS1L	YES	NO	NO	NO	NO	NO	NO	NO	NO	NO	NO
BRP44L	NO	NO	NO	YES	YES	NO	NO	NO	NO	NO	NO
BRPF3	YES	NO	NO	YES	NO	NO	NO	NO	NO	NO	NO
BRSK1	NO	YES	NO	YES	NO	YES	YES	NO	NO	NO	NO
BRSK2	NO	YES	NO	YES	NO	YES	YES	YES	NO	NO	NO
BST1	NO	NO	NO	NO	NO	YES	NO	NO	NO	NO	NO
BTBD1	NO	NO	YES	NO	YES	NO	NO	NO	NO	NO	NO
BTBD19	NO	NO	NO	NO	NO	NO	YES	NO	NO	NO	NO
BTBD3	NO	NO	NO	NO	YES	NO	NO	NO	NO	NO	NO
BTBD7	YES	NO	NO	NO	NO	NO	NO	NO	NO	NO	NO
BTBD8	YES	NO	NO	YES	YES	YES	YES	NO	NO	NO	NO
BTBD9	YES	NO	NO	YES	YES	YES	YES	NO	NO	NO	YES
BTC	NO	NO	NO	YES	NO	YES	YES	NO	NO	NO	NO
BTF3	NO	NO	YES	NO	YES	YES	YES	NO	NO	NO	NO
BTF3L4	NO	NO	YES	NO	YES	NO	YES	NO	NO	NO	NO
BTG1	YES	NO	YES	YES	YES	YES	YES	NO	YES	NO	NO
BTN3A3	NO	YES	NO	NO	NO	YES	YES	NO	NO	NO	YES
BTRC	YES	NO	NO	NO	NO	NO	NO	NO	NO	NO	NO
BUB3	NO	NO	YES	NO	YES	NO	NO	NO	NO	NO	NO
BZW1	NO	NO	YES	NO	YES	NO	NO	NO	NO	NO	NO
BZW2	NO	NO	YES	NO	YES	NO	NO	NO	NO	NO	NO
C10orf10	YES	YES	NO	YES	YES	YES	YES	NO	YES	NO	NO
C10orf107	NO	NO	NO	NO	YES	YES	YES	NO	NO	NO	NO
C10orf2	NO	NO	YES	NO	NO	NO	NO	NO	NO	NO	NO
C10orf25	NO	NO	NO	YES	NO	NO	YES	NO	NO	NO	NO
C10orf32	YES	NO	NO	NO	NO	NO	NO	NO	NO	NO	NO
C10orf91	YES	YES	NO	YES	NO	YES	YES	NO	NO	NO	NO
C11orf1	YES	NO	YES	YES	YES	YES	YES	NO	NO	NO	NO
C11orf10	NO	NO	NO	NO	NO	NO	YES	NO	NO	NO	NO
C11orf2	NO	NO	NO	NO	YES	NO	NO	NO	NO	NO	NO
C11orf35	NO	YES	NO	NO	NO	YES	NO	NO	NO	NO	NO
C11orf41	NO	YES	YES	NO	YES	YES	YES	NO	NO	NO	NO
C11orf45	NO	NO	NO	YES	NO	NO	YES	NO	NO	NO	NO
C11orf54	YES	NO	NO	YES	YES	YES	YES	NO	NO	NO	NO
C11orf57	NO	NO	NO	NO	NO	NO	YES	NO	NO	NO	NO
C11orf58	NO	NO	NO	NO	YES	NO	NO	NO	NO	NO	NO
C11orf61	YES	NO	NO	YES	NO	NO	YES	NO	NO	NO	NO
C11orf65	NO	NO	NO	NO	YES	NO	NO	NO	NO	NO	NO
C11orf75	YES	NO	NO	NO	NO	NO	NO	NO	NO	NO	NO
C11orf80	NO	NO	NO	YES	NO	YES	YES	NO	NO	NO	NO
C11orf82	YES	NO	YES	NO	YES	NO	NO	NO	NO	NO	NO
C11orf86	NO	NO	NO	YES	NO	YES	NO	NO	NO	NO	NO
C11orf9	NO	YES	YES	YES	NO	YES	YES	NO	NO	NO	NO
C11orf91	NO	NO	NO	NO	NO	NO	YES	NO	NO	NO	NO
C11orf95	NO	NO	NO	YES	NO	YES	YES	NO	NO	NO	NO
C12orf10	NO	NO	NO	NO	NO	NO	YES	NO	NO	NO	NO
C12orf35	NO	NO	YES	NO	YES	YES	YES	NO	NO	NO	NO
C12orf44	NO	NO	YES	NO	NO	NO	NO	NO	NO	NO	NO
C12orf52	NO	YES	NO	NO	NO	YES	YES	NO	NO	NO	NO
C12orf53	NO	YES	NO	YES	NO	YES	YES	NO	NO	NO	NO
C12orf56	NO	NO	NO	NO	NO	YES	NO	NO	NO	NO	NO
C12orf57	NO	YES	YES	YES	NO	YES	YES	NO	NO	NO	NO
C12orf66	NO	NO	YES	NO	YES	NO	NO	NO	NO	NO	NO
C12orf68	NO	YES	YES	YES	NO	YES	YES	NO	NO	NO	NO
C12orf75	NO	NO	YES	NO	YES	NO	NO	NO	NO	NO	NO
C12orf76	NO	NO	NO	NO	NO	YES	NO	NO	NO	NO	NO
C14orf101	YES	NO	NO	YES	NO	NO	YES	NO	NO	NO	NO
C14orf129	NO	NO	NO	NO	YES	NO	NO	NO	NO	NO	NO
C14orf159	NO	NO	NO	YES	NO	YES	YES	NO	NO	NO	YES
C14orf166	NO	NO	YES	NO	NO	NO	NO	NO	NO	NO	NO
C14orf167	NO	NO	NO	YES	NO	YES	YES	NO	NO	NO	NO
C14orf39	NO	NO	NO	NO	NO	YES	YES	NO	NO	NO	NO
C14orf45	NO	NO	NO	YES	NO	YES	YES	NO	NO	NO	NO
C14orf49	YES	YES	YES	YES	YES	YES	YES	NO	NO	NO	NO
C14orf79	NO	NO	YES	NO	NO	YES	YES	NO	NO	NO	NO
C14orf93	NO	NO	NO	YES	NO	YES	YES	NO	NO	NO	NO
C15orf23	NO	NO	YES	NO	NO	NO	NO	NO	NO	NO	NO
C15orf29	NO	NO	YES	NO	YES	NO	NO	NO	NO	NO	NO
C15orf39	NO	NO	YES	NO	YES	NO	NO	NO	NO	NO	NO
C15orf44	NO	NO	NO	YES	YES	YES	YES	NO	NO	NO	NO
C15orf52	NO	NO	NO	YES	NO	YES	NO	NO	NO	NO	NO
C16orf45	YES	YES	YES	YES	YES	YES	YES	NO	NO	NO	NO
C16orf48	NO	NO	NO	YES	NO	YES	YES	NO	NO	NO	NO
C16orf52	NO	NO	NO	NO	YES	YES	YES	NO	NO	NO	NO
C16orf59	NO	NO	YES	NO	NO	NO	NO	NO	NO	NO	NO
C16orf62	NO	NO	NO	YES	NO	YES	YES	NO	NO	NO	NO
C16orf72	NO	NO	YES	YES	YES	YES	YES	NO	NO	NO	NO
C16orf80	NO	NO	YES	NO	NO	NO	NO	NO	NO	NO	NO
C16orf86	NO	NO	NO	NO	NO	YES	YES	NO	NO	NO	NO
C17orf100	NO	NO	NO	NO	NO	YES	YES	NO	NO	NO	NO
C17orf39	NO	NO	YES	YES	YES	YES	YES	NO	NO	NO	NO
C17orf48	NO	NO	YES	NO	YES	YES	YES	NO	NO	NO	NO
C17orf51	NO	NO	YES	NO	YES	NO	NO	NO	NO	NO	NO
C17orf57	NO	NO	NO	NO	NO	YES	YES	NO	NO	NO	YES
C17orf76-AS1	YES	YES	YES	YES	YES	YES	YES	NO	NO	NO	NO
C17orf82	NO	NO	NO	YES	NO	NO	YES	NO	NO	NO	NO
C17orf96	NO	NO	YES	NO	NO	NO	NO	NO	NO	NO	NO
C17orf97	NO	NO	NO	YES	NO	YES	YES	NO	NO	NO	NO
C18orf25	NO	NO	NO	NO	YES	NO	NO	NO	NO	NO	NO
C19orf12	NO	YES	NO	YES	NO	YES	YES	NO	NO	NO	NO
C19orf21	YES	YES	NO	YES	YES	NO	NO	NO	NO	NO	NO
C19orf26	NO	NO	NO	NO	NO	YES	NO	NO	NO	NO	NO
C19orf33	NO	NO	YES	NO	YES	NO	NO	NO	NO	NO	NO
C19orf38	NO	NO	NO	NO	NO	YES	NO	NO	NO	NO	NO
C19orf42	YES	NO	NO	NO	YES	NO	NO	NO	NO	NO	NO
C19orf45	NO	YES	NO	YES	NO	YES	YES	NO	NO	NO	NO
C19orf48	YES	NO	YES	YES	YES	NO	YES	NO	NO	NO	NO
C19orf51	NO	NO	NO	NO	NO	YES	YES	NO	NO	NO	NO
C19orf54	NO	NO	NO	NO	NO	NO	YES	NO	NO	NO	NO
C19orf66	NO	YES	NO	YES	NO	YES	YES	NO	NO	NO	NO
C19orf70	NO	NO	YES	NO	NO	NO	NO	NO	NO	NO	NO
C1orf115	YES	NO	NO	YES	NO	NO	YES	NO	NO	NO	NO
C1orf135	NO	NO	YES	NO	NO	NO	NO	NO	NO	NO	NO
C1orf144	NO	NO	YES	NO	YES	NO	NO	NO	NO	NO	NO
C1orf170	NO	YES	NO	YES	NO	YES	YES	NO	NO	NO	NO
C1orf204	NO	NO	NO	YES	NO	YES	YES	NO	NO	NO	NO
C1orf21	YES	NO	NO	YES	YES	YES	YES	NO	NO	NO	NO
C1orf216	NO	NO	NO	YES	NO	YES	YES	NO	NO	NO	NO
C1orf226	YES	NO	NO	NO	NO	NO	NO	NO	NO	NO	NO
C1orf233	NO	NO	YES	NO	NO	NO	NO	NO	NO	NO	NO
C1orf31	NO	YES	NO	NO	NO	NO	NO	NO	NO	NO	NO
C1orf53	YES	NO	NO	YES	YES	NO	NO	NO	NO	NO	NO
C1orf55	NO	NO	YES	NO	YES	NO	NO	NO	NO	NO	NO
C1orf85	NO	NO	NO	NO	NO	NO	YES	NO	NO	NO	NO
C1orf9	NO	NO	NO	NO	YES	YES	YES	NO	NO	NO	NO
C1QBP	NO	NO	YES	NO	NO	NO	NO	NO	NO	NO	NO
C1QL4	NO	YES	NO	YES	NO	YES	YES	NO	NO	NO	NO
C1RL	NO	YES	NO	YES	NO	YES	YES	NO	NO	NO	NO
C20orf194	NO	NO	NO	YES	NO	NO	YES	NO	NO	NO	NO
C20orf195	NO	YES	NO	YES	NO	YES	YES	NO	NO	NO	NO
C20orf72	NO	NO	YES	NO	NO	NO	NO	NO	NO	NO	NO
C21orf56	NO	NO	NO	YES	NO	NO	YES	NO	NO	NO	NO
C21orf7	YES	YES	NO	YES	YES	YES	YES	NO	NO	NO	NO
C21orf91	NO	NO	NO	NO	NO	YES	NO	NO	NO	NO	NO
C2CD2	NO	NO	NO	NO	NO	YES	YES	NO	NO	NO	NO
C2CD4C	NO	YES	NO	NO	NO	YES	NO	NO	NO	NO	NO
C2orf16	NO	NO	NO	YES	NO	YES	YES	NO	NO	NO	NO
C2orf43	NO	NO	NO	NO	YES	NO	NO	NO	NO	NO	NO
C2orf65	NO	NO	NO	YES	NO	YES	YES	NO	NO	NO	NO
C2orf69	NO	NO	YES	NO	NO	NO	NO	NO	NO	NO	NO
C2orf81	NO	NO	NO	NO	NO	YES	YES	NO	NO	NO	NO
C2orf88	YES	NO	NO	YES	YES	NO	YES	NO	NO	NO	NO
C2orf89	NO	NO	YES	NO	NO	YES	YES	NO	NO	NO	NO
C3orf15	NO	NO	NO	NO	NO	YES	YES	NO	NO	NO	NO
C3orf17	NO	NO	NO	NO	NO	YES	YES	NO	NO	NO	NO
C3orf18	NO	YES	NO	YES	NO	YES	YES	NO	NO	NO	NO
C3orf19	NO	NO	NO	NO	NO	YES	NO	NO	NO	NO	NO
C3orf26	NO	NO	YES	NO	NO	NO	NO	NO	NO	NO	YES
C3orf33	NO	YES	NO	YES	NO	YES	YES	NO	NO	NO	YES
C3orf55	NO	YES	YES	YES	YES	YES	YES	NO	NO	NO	NO
C3orf58	NO	NO	NO	NO	NO	NO	YES	NO	NO	NO	YES
C3orf67	NO	YES	YES	YES	YES	YES	YES	NO	NO	NO	NO
C4orf27	NO	NO	NO	NO	YES	NO	NO	NO	NO	NO	NO
C4orf3	YES	NO	YES	YES	YES	YES	YES	NO	NO	NO	NO
C4orf32	NO	NO	YES	NO	NO	NO	NO	NO	NO	NO	YES
C4orf34	NO	NO	NO	NO	NO	NO	YES	NO	NO	NO	NO
C4orf43	NO	NO	YES	NO	YES	NO	NO	NO	NO	NO	NO
C4orf46	YES	NO	YES	NO	YES	NO	NO	NO	NO	NO	NO
C5	YES	NO	NO	YES	YES	YES	YES	NO	NO	NO	NO
C5orf24	NO	NO	NO	NO	YES	NO	YES	NO	NO	NO	NO
C5orf28	NO	NO	YES	NO	NO	NO	YES	NO	NO	NO	NO
C5orf30	YES	NO	NO	YES	YES	NO	YES	NO	NO	NO	NO
C5orf39	NO	NO	NO	NO	NO	YES	YES	NO	NO	NO	NO
C5orf41	YES	NO	NO	YES	YES	YES	YES	NO	NO	NO	NO
C5orf43	NO	NO	NO	NO	YES	NO	NO	NO	NO	NO	YES
C5orf51	NO	NO	NO	NO	YES	NO	YES	NO	NO	NO	NO
C5orf54	NO	NO	NO	NO	YES	NO	YES	NO	NO	NO	NO
C5orf56	NO	YES	NO	YES	NO	YES	NO	NO	NO	NO	NO
C5orf65	NO	NO	YES	YES	NO	YES	NO	NO	NO	NO	NO
C6orf1	NO	NO	YES	YES	YES	YES	YES	NO	NO	NO	NO
C6orf115	NO	NO	NO	YES	NO	NO	YES	NO	NO	NO	NO
C6orf130	NO	NO	NO	NO	YES	YES	YES	NO	NO	NO	NO
C6orf162	NO	NO	NO	NO	NO	NO	YES	NO	NO	NO	NO
C6orf165	YES	NO	NO	YES	NO	NO	NO	NO	NO	NO	NO
C6orf170	NO	NO	NO	YES	NO	YES	YES	NO	NO	NO	YES
C6orf174	NO	NO	NO	YES	YES	NO	YES	NO	NO	NO	YES
C6orf192	NO	YES	NO	YES	NO	YES	YES	NO	NO	NO	YES
C6orf211	NO	NO	NO	NO	YES	NO	NO	NO	NO	NO	NO
C6orf225	YES	NO	NO	YES	YES	NO	YES	NO	NO	NO	NO
C6orf228	NO	NO	YES	NO	YES	NO	NO	NO	NO	NO	YES
C6orf48	YES	NO	YES	YES	YES	YES	YES	NO	NO	NO	NO
C6orf62	YES	NO	YES	NO	YES	NO	YES	NO	NO	NO	NO
C6orf70	NO	NO	NO	YES	NO	YES	YES	NO	NO	NO	NO
C7orf10	YES	NO	NO	YES	YES	YES	YES	NO	NO	NO	NO
C7orf11	NO	NO	NO	NO	YES	NO	NO	NO	NO	NO	NO
C7orf13	YES	NO	NO	YES	YES	NO	YES	NO	NO	NO	NO
C7orf25	NO	NO	NO	YES	NO	YES	NO	NO	NO	NO	NO
C7orf41	YES	NO	NO	YES	NO	NO	NO	NO	NO	NO	NO
C7orf49	NO	NO	NO	NO	YES	NO	NO	NO	NO	NO	NO
C7orf50	NO	NO	YES	NO	NO	NO	NO	NO	NO	NO	NO
C7orf60	YES	NO	NO	YES	YES	NO	YES	NO	NO	NO	NO
C7orf63	NO	NO	NO	NO	NO	YES	YES	NO	NO	NO	YES
C7orf73	NO	NO	NO	NO	YES	NO	NO	NO	NO	NO	NO
C8orf37	NO	NO	NO	YES	YES	NO	YES	NO	NO	NO	NO
C8orf42	NO	NO	NO	NO	NO	YES	NO	NO	NO	NO	NO
C8orf44-SGK3,SGK3	NO	NO	NO	NO	NO	YES	YES	NO	NO	NO	NO
C8orf51	NO	NO	NO	NO	NO	NO	YES	NO	NO	NO	NO
C8orf59	NO	NO	NO	NO	YES	NO	NO	NO	NO	NO	NO
C8orf83	YES	NO	NO	YES	YES	YES	YES	NO	NO	NO	NO
C8orf85	YES	NO	NO	NO	NO	NO	NO	NO	NO	NO	NO
C9orf103	NO	NO	NO	NO	NO	YES	NO	NO	NO	NO	NO
C9orf116	NO	NO	NO	YES	NO	YES	YES	NO	NO	NO	NO
C9orf167	NO	NO	YES	YES	YES	YES	YES	NO	NO	NO	NO
C9orf172	NO	YES	NO	YES	NO	YES	YES	NO	NO	NO	NO
C9orf21	NO	YES	NO	NO	NO	NO	NO	NO	NO	NO	NO
C9orf23	NO	NO	NO	YES	NO	YES	YES	NO	NO	NO	NO
C9orf40	NO	NO	NO	NO	YES	NO	NO	NO	NO	NO	NO
C9orf41	NO	NO	NO	NO	YES	NO	NO	NO	NO	NO	NO
C9orf64	NO	NO	YES	NO	NO	NO	NO	NO	NO	NO	NO
C9orf69	NO	NO	YES	YES	YES	YES	YES	NO	NO	NO	NO
C9orf85	NO	NO	NO	NO	YES	YES	NO	NO	NO	NO	NO
C9orf89	NO	YES	YES	YES	YES	YES	YES	NO	NO	NO	NO
C9orf9	NO	YES	NO	YES	NO	YES	YES	NO	NO	NO	NO
C9orf91	NO	NO	YES	YES	YES	YES	YES	NO	NO	NO	NO
C9orf93	YES	NO	NO	YES	YES	YES	YES	NO	NO	NO	NO
C9orf95	YES	NO	NO	YES	NO	YES	YES	NO	NO	NO	NO
CA11	NO	YES	NO	YES	NO	YES	YES	NO	NO	NO	NO
CA13	YES	NO	NO	NO	YES	NO	NO	NO	NO	NO	YES
CA3	YES	NO	NO	YES	NO	NO	YES	NO	NO	NO	YES
CA5B	NO	NO	NO	NO	NO	NO	YES	NO	NO	NO	NO
CAB39	NO	NO	YES	YES	YES	YES	YES	NO	NO	NO	NO
CAB39L	YES	YES	YES	YES	YES	YES	YES	YES	NO	NO	NO
CACHD1	YES	NO	NO	NO	NO	NO	NO	NO	NO	NO	NO
CACNA1A	NO	NO	NO	NO	NO	YES	NO	NO	NO	NO	NO
CACNA2D1	YES	NO	NO	YES	YES	NO	YES	NO	NO	NO	YES
CACNB1	NO	YES	NO	NO	NO	YES	YES	NO	NO	NO	NO
CACNB3	NO	YES	NO	NO	NO	YES	YES	NO	NO	NO	NO
CACNB4	YES	NO	NO	YES	YES	YES	YES	NO	NO	NO	YES
CACNG6	YES	YES	NO	YES	YES	YES	YES	NO	NO	NO	NO
CACNG7	NO	YES	NO	YES	NO	YES	YES	NO	NO	NO	NO
CACNG8	NO	YES	NO	YES	NO	YES	YES	NO	NO	NO	NO
CACYBP	NO	NO	YES	NO	YES	NO	NO	NO	NO	NO	NO
CADM2	YES	NO	NO	YES	YES	NO	YES	NO	NO	NO	NO
CADPS2	YES	NO	NO	YES	YES	NO	YES	NO	NO	NO	NO
CALB2	NO	YES	YES	YES	YES	YES	YES	NO	NO	NO	NO
CALCOCO2	NO	NO	YES	NO	NO	NO	NO	NO	NO	NO	NO
CALM1	NO	NO	YES	NO	YES	NO	NO	NO	NO	NO	NO
CAMK1	NO	NO	NO	NO	YES	NO	NO	NO	NO	NO	NO
CAMK2D	YES	NO	NO	YES	YES	YES	YES	NO	NO	NO	YES
CAMK2N1	NO	NO	YES	NO	YES	NO	NO	NO	NO	NO	NO
CAMK4	YES	NO	NO	YES	YES	NO	YES	NO	NO	NO	NO
CAMKK1	NO	YES	NO	YES	NO	YES	YES	NO	NO	NO	NO
CAMKMT	NO	NO	NO	NO	YES	NO	NO	NO	NO	NO	YES
CAMLG	NO	YES	YES	YES	YES	YES	YES	NO	NO	NO	NO
CAMSAP1	NO	NO	YES	NO	YES	NO	NO	NO	NO	NO	NO
CAMSAP3	YES	YES	NO	YES	NO	YES	NO	NO	NO	NO	NO
CAMTA2	NO	NO	NO	NO	NO	YES	YES	NO	NO	NO	NO
CAP1	NO	NO	YES	NO	YES	NO	NO	NO	NO	NO	NO
CAPG	NO	YES	YES	YES	YES	YES	YES	NO	YES	NO	NO
CAPN1	NO	YES	NO	YES	NO	YES	YES	NO	NO	NO	NO
CAPN2	NO	YES	YES	YES	YES	YES	YES	NO	YES	NO	NO
CAPN5	NO	NO	NO	NO	NO	YES	NO	NO	NO	NO	NO
CAPN7	NO	NO	NO	NO	YES	NO	NO	NO	NO	NO	NO
CAPNS1	YES	NO	NO	YES	NO	NO	NO	NO	YES	NO	NO
CAPRIN2	NO	NO	YES	NO	NO	YES	YES	YES	NO	NO	NO
CAPZA1	NO	NO	YES	NO	YES	NO	NO	NO	NO	NO	NO
CAPZA2	YES	NO	NO	NO	YES	NO	NO	NO	NO	NO	NO
CARD8	NO	YES	YES	YES	YES	YES	YES	NO	NO	NO	NO
CARHSP1	NO	NO	YES	NO	YES	YES	YES	NO	NO	NO	NO
CARM1	NO	NO	YES	YES	NO	YES	YES	NO	NO	NO	NO
CARNS1	NO	YES	NO	NO	NO	YES	YES	NO	NO	NO	NO
CARS	NO	NO	YES	YES	YES	YES	YES	NO	NO	NO	NO
CASC2	NO	YES	NO	YES	NO	YES	YES	NO	NO	NO	NO
CASD1	NO	NO	NO	YES	YES	NO	YES	NO	NO	NO	YES
CASK	YES	NO	NO	YES	YES	NO	YES	NO	NO	NO	NO
CASP2	NO	NO	YES	NO	NO	NO	NO	NO	NO	NO	NO
CASP3	NO	NO	NO	NO	YES	YES	NO	NO	NO	NO	NO
CASP4	YES	YES	NO	YES	NO	YES	YES	NO	NO	NO	NO
CASP8AP2	NO	NO	NO	NO	YES	NO	NO	NO	NO	NO	NO
CAST	NO	NO	NO	NO	YES	NO	NO	NO	NO	NO	NO
CATSPER1	NO	NO	NO	NO	NO	YES	NO	NO	NO	NO	NO
CBLB	NO	NO	NO	NO	NO	NO	YES	NO	NO	NO	NO
CBLL1	NO	NO	NO	NO	YES	NO	NO	NO	NO	NO	NO
CBLN3	NO	NO	NO	YES	NO	YES	YES	NO	NO	NO	NO
CBR3	NO	YES	YES	NO	NO	YES	YES	NO	NO	NO	NO
CBR4	NO	NO	NO	NO	NO	NO	YES	NO	NO	NO	NO
CBS	NO	NO	YES	YES	YES	YES	YES	NO	NO	NO	NO
CBX3	NO	NO	NO	NO	YES	NO	NO	NO	NO	NO	NO
CBX6	YES	NO	YES	YES	YES	YES	YES	NO	NO	NO	NO
CC2D2A	NO	YES	NO	YES	NO	YES	YES	NO	NO	NO	NO
CCBE1	NO	YES	NO	NO	NO	YES	NO	NO	NO	NO	NO
CCBL2	NO	NO	YES	NO	YES	YES	NO	NO	NO	NO	NO
CCDC103	NO	NO	YES	NO	NO	YES	YES	NO	NO	NO	NO
CCDC104	NO	NO	NO	NO	NO	YES	NO	NO	NO	NO	NO
CCDC106	NO	YES	NO	YES	NO	YES	YES	NO	YES	NO	NO
CCDC109B	NO	NO	YES	NO	YES	NO	NO	NO	NO	NO	NO
CCDC111	NO	NO	NO	NO	YES	NO	NO	NO	NO	NO	NO
CCDC112	NO	NO	NO	NO	YES	NO	NO	NO	NO	NO	NO
CCDC113	NO	NO	NO	YES	NO	YES	YES	NO	NO	NO	NO
CCDC114	NO	YES	NO	YES	NO	YES	YES	NO	NO	NO	NO
CCDC127	NO	NO	NO	NO	YES	NO	NO	NO	NO	NO	NO
CCDC132	YES	NO	NO	YES	YES	NO	YES	NO	NO	NO	NO
CCDC147	NO	YES	NO	NO	NO	YES	YES	NO	NO	NO	NO
CCDC148	YES	NO	NO	YES	YES	NO	YES	NO	NO	NO	NO
CCDC151	NO	NO	NO	YES	NO	YES	NO	NO	NO	NO	NO
CCDC153	NO	NO	NO	NO	NO	YES	NO	NO	NO	NO	NO
CCDC36	NO	NO	YES	NO	NO	NO	NO	NO	NO	NO	NO
CCDC58	NO	NO	YES	YES	YES	YES	YES	NO	NO	NO	NO
CCDC59	NO	NO	YES	NO	YES	YES	NO	NO	NO	NO	YES
CCDC6	NO	NO	NO	YES	YES	YES	YES	NO	NO	NO	NO
CCDC64	YES	NO	NO	NO	NO	NO	NO	NO	NO	NO	NO
CCDC68	YES	YES	NO	YES	YES	YES	YES	NO	NO	NO	NO
CCDC69	NO	NO	NO	NO	NO	YES	YES	NO	NO	NO	NO
CCDC7	NO	NO	NO	YES	NO	YES	YES	NO	NO	NO	NO
CCDC71L	NO	NO	YES	YES	YES	YES	YES	NO	NO	NO	NO
CCDC74A	NO	NO	NO	NO	NO	YES	NO	NO	NO	NO	NO
CCDC75	NO	NO	NO	NO	YES	NO	NO	NO	NO	NO	NO
CCDC76	NO	NO	NO	NO	NO	NO	YES	NO	NO	NO	NO
CCDC8	NO	NO	NO	NO	NO	YES	YES	NO	NO	NO	NO
CCDC80	NO	YES	NO	NO	NO	YES	NO	NO	NO	NO	NO
CCDC85B	NO	NO	YES	NO	NO	NO	NO	YES	YES	NO	NO
CCDC86	NO	NO	YES	NO	NO	NO	NO	NO	NO	NO	NO
CCDC88B	NO	YES	NO	YES	NO	YES	NO	NO	NO	NO	NO
CCDC90A	NO	NO	YES	NO	YES	NO	NO	NO	NO	NO	NO
CCDC90B	NO	NO	NO	NO	YES	NO	NO	NO	NO	NO	NO
CCDC91	NO	NO	NO	NO	YES	NO	NO	NO	NO	NO	YES
CCDC92	YES	NO	NO	YES	YES	NO	NO	NO	NO	NO	NO
CCL28	NO	YES	NO	YES	NO	YES	YES	NO	NO	NO	NO
CCNA1	YES	YES	NO	YES	YES	YES	YES	NO	NO	NO	NO
CCNB1IP1	NO	NO	YES	NO	NO	NO	NO	NO	NO	NO	NO
CCNB3	NO	NO	NO	NO	NO	YES	NO	NO	NO	NO	NO
CCND1	NO	NO	YES	NO	YES	NO	NO	NO	YES	NO	NO
CCND2	NO	YES	YES	NO	NO	YES	NO	YES	NO	NO	NO
CCND3	YES	YES	YES	YES	YES	YES	YES	NO	NO	NO	NO
CCNDBP1	NO	NO	NO	NO	NO	YES	NO	NO	NO	NO	NO
CCNG1	NO	NO	NO	NO	NO	YES	YES	NO	NO	NO	NO
CCNG2	YES	NO	NO	YES	YES	YES	YES	NO	NO	NO	NO
CCNH	NO	NO	YES	NO	YES	NO	NO	NO	NO	NO	NO
CCNY	NO	NO	NO	NO	YES	NO	NO	NO	NO	NO	NO
CCPG1	NO	NO	NO	NO	NO	YES	NO	NO	NO	NO	NO
CCRL2	NO	NO	YES	NO	NO	YES	YES	NO	NO	NO	NO
CCT2	NO	NO	YES	NO	NO	NO	NO	NO	NO	NO	NO
CCT3	NO	NO	YES	NO	NO	NO	NO	NO	NO	NO	NO
CCT4	NO	NO	YES	NO	YES	NO	NO	NO	NO	NO	NO
CCT5	NO	NO	YES	NO	YES	NO	NO	NO	NO	NO	NO
CCT6A	NO	NO	YES	NO	YES	NO	NO	NO	NO	NO	NO
CCT6B	NO	NO	NO	NO	NO	YES	NO	NO	NO	NO	NO
CCT7	NO	NO	YES	NO	NO	NO	NO	NO	NO	NO	NO
CCT8	NO	NO	YES	NO	YES	NO	NO	NO	NO	NO	NO
CD164	NO	NO	NO	NO	NO	YES	YES	NO	NO	NO	NO
CD302	YES	NO	NO	YES	YES	NO	YES	NO	NO	NO	NO
CD40	NO	YES	NO	NO	NO	YES	NO	NO	NO	NO	NO
CD44	NO	NO	YES	NO	YES	YES	YES	NO	YES	YES	NO
CD47	NO	YES	YES	YES	YES	YES	YES	NO	NO	NO	NO
CD55	NO	YES	YES	YES	YES	YES	YES	NO	NO	NO	NO
CD59	NO	YES	YES	NO	YES	YES	YES	NO	YES	NO	NO
CD63	NO	NO	NO	YES	NO	YES	YES	NO	YES	NO	NO
CD68	NO	NO	YES	YES	YES	YES	YES	NO	YES	NO	NO
CD81	NO	NO	NO	NO	NO	YES	YES	NO	NO	NO	NO
CD82	NO	NO	NO	NO	NO	YES	YES	NO	NO	NO	NO
CD9	NO	YES	YES	NO	NO	YES	YES	NO	YES	NO	NO
CD97	NO	NO	YES	NO	NO	YES	NO	YES	NO	NO	NO
CDC14A	YES	NO	NO	YES	YES	YES	YES	NO	NO	NO	NO
CDC20	NO	NO	YES	NO	NO	NO	NO	NO	NO	NO	NO
CDC25A	NO	NO	YES	NO	NO	NO	NO	NO	NO	NO	NO
CDC25C	NO	NO	YES	NO	NO	NO	NO	NO	NO	NO	NO
CDC27	NO	NO	YES	NO	YES	YES	YES	NO	NO	NO	YES
CDC34	YES	NO	NO	YES	NO	NO	NO	NO	NO	NO	NO
CDC40	NO	NO	NO	NO	YES	YES	NO	NO	NO	NO	NO
CDC42	NO	NO	YES	NO	YES	NO	NO	NO	NO	NO	NO
CDC42BPG	NO	YES	NO	YES	NO	YES	YES	NO	NO	NO	NO
CDC42EP1	NO	YES	YES	YES	YES	YES	YES	NO	NO	NO	NO
CDC42EP2	NO	NO	YES	NO	NO	NO	NO	NO	NO	NO	NO
CDC42EP3	NO	NO	YES	NO	NO	YES	NO	NO	YES	NO	NO
CDC42EP4	NO	NO	YES	NO	YES	YES	YES	NO	YES	NO	NO
CDC42EP5	NO	NO	NO	NO	NO	YES	NO	NO	NO	NO	NO
CDC45	YES	NO	YES	NO	YES	NO	NO	NO	NO	NO	NO
CDC5L	NO	NO	NO	NO	YES	NO	NO	NO	NO	NO	NO
CDC6	NO	NO	YES	NO	NO	NO	NO	NO	NO	NO	NO
CDC73	NO	NO	NO	NO	YES	NO	NO	NO	NO	NO	NO
CDCA2	NO	NO	YES	NO	NO	NO	NO	NO	NO	NO	NO
CDCA3	NO	NO	YES	NO	NO	NO	NO	NO	NO	NO	NO
CDCA4	NO	NO	YES	YES	YES	YES	YES	NO	YES	YES	NO
CDCA5	YES	NO	YES	NO	YES	NO	NO	NO	NO	NO	NO
CDCA7	NO	NO	YES	NO	YES	NO	YES	NO	NO	NO	NO
CDCA7L	YES	NO	NO	NO	YES	NO	NO	NO	NO	NO	NO
CDCA8	NO	NO	YES	NO	NO	NO	NO	NO	NO	NO	NO
CDCP1	NO	YES	YES	YES	YES	YES	YES	NO	YES	YES	NO
CDH2	YES	NO	NO	NO	NO	NO	NO	NO	NO	NO	NO
CDK1	NO	NO	YES	NO	YES	NO	NO	NO	NO	NO	YES
CDK13	YES	NO	NO	NO	NO	NO	NO	NO	NO	NO	NO
CDK14	YES	NO	NO	YES	YES	NO	YES	NO	NO	NO	YES
CDK17	NO	NO	YES	NO	YES	YES	NO	NO	NO	NO	NO
CDK19	YES	NO	NO	NO	YES	NO	YES	NO	NO	NO	YES
CDK20	NO	YES	NO	YES	NO	YES	YES	NO	NO	NO	NO
CDK2AP1	NO	YES	YES	NO	NO	NO	NO	NO	NO	NO	NO
CDK4	NO	NO	YES	YES	YES	NO	YES	NO	NO	NO	NO
CDK6	NO	YES	NO	NO	NO	NO	YES	NO	YES	NO	YES
CDK7	NO	NO	YES	NO	NO	YES	NO	NO	NO	NO	NO
CDK8	YES	NO	NO	NO	YES	NO	NO	NO	NO	NO	NO
CDKAL1	YES	NO	NO	NO	NO	NO	NO	NO	NO	NO	YES
CDKL1	NO	NO	YES	NO	YES	YES	NO	NO	NO	NO	NO
CDKL2	YES	YES	NO	YES	NO	YES	YES	NO	NO	NO	NO
CDKN1A	NO	NO	YES	NO	YES	NO	NO	NO	NO	NO	NO
CDKN1C	NO	YES	NO	NO	NO	YES	NO	NO	NO	NO	NO
CDKN2AIP	YES	NO	NO	NO	YES	NO	NO	NO	NO	NO	NO
CDKN2AIPNL	NO	NO	YES	YES	YES	NO	YES	NO	NO	NO	NO
CDKN2B	NO	YES	NO	NO	NO	NO	NO	YES	YES	YES	NO
CDKN2D	NO	NO	YES	YES	YES	YES	YES	NO	NO	NO	NO
CDNF	NO	NO	NO	NO	NO	YES	NO	NO	NO	NO	NO
CDO1	NO	NO	YES	NO	YES	NO	NO	NO	NO	NO	NO
CDON	NO	NO	NO	YES	YES	NO	YES	NO	NO	NO	NO
CDS1	YES	NO	NO	YES	YES	NO	YES	NO	NO	NO	NO
CDS2	NO	NO	NO	NO	NO	YES	YES	NO	NO	NO	NO
CDT1	YES	NO	YES	NO	YES	NO	NO	NO	NO	NO	NO
CEBPA	NO	NO	NO	NO	NO	YES	NO	NO	NO	NO	NO
CEBPB	NO	NO	YES	YES	YES	YES	YES	NO	NO	NO	NO
CEBPG	YES	NO	YES	YES	YES	YES	YES	NO	NO	NO	NO
CEBPZ	NO	NO	YES	NO	NO	NO	NO	NO	NO	NO	NO
CECR5	NO	NO	YES	NO	NO	NO	NO	NO	NO	NO	NO
CELSR1	NO	NO	NO	NO	NO	NO	YES	NO	NO	NO	NO
CEND1	YES	NO	YES	YES	YES	YES	YES	YES	NO	NO	NO
CENPA	NO	NO	YES	NO	NO	NO	NO	NO	NO	NO	NO
CENPBD1	NO	NO	NO	NO	YES	NO	NO	NO	NO	NO	NO
CENPE	NO	NO	NO	NO	YES	NO	NO	NO	NO	NO	NO
CENPH	NO	NO	YES	NO	YES	NO	NO	NO	NO	NO	NO
CENPK	NO	NO	YES	NO	YES	NO	NO	NO	NO	NO	NO
CENPQ	YES	NO	NO	NO	YES	NO	NO	NO	NO	NO	YES
CENPV	NO	NO	YES	NO	NO	NO	NO	NO	NO	NO	NO
CEP112	YES	NO	NO	NO	NO	NO	NO	NO	NO	NO	YES
CEP120	NO	NO	YES	NO	YES	YES	YES	NO	NO	NO	NO
CEP170	NO	NO	YES	NO	YES	YES	NO	NO	NO	NO	NO
CEP19	NO	NO	NO	NO	NO	NO	YES	NO	NO	NO	NO
CEP41	NO	NO	YES	YES	YES	YES	YES	NO	NO	NO	NO
CEP55	NO	NO	YES	NO	NO	NO	NO	NO	NO	NO	NO
CEP57	NO	NO	YES	YES	YES	YES	YES	NO	NO	NO	NO
CEP85L	YES	NO	NO	YES	YES	NO	NO	NO	NO	NO	YES
CERCAM	NO	YES	NO	NO	NO	NO	NO	NO	NO	NO	NO
CERK	NO	NO	YES	NO	YES	NO	NO	NO	NO	NO	NO
CERKL	YES	NO	NO	YES	YES	NO	YES	NO	NO	NO	NO
CERS1	NO	NO	YES	NO	NO	NO	NO	NO	NO	NO	NO
CERS2	NO	NO	YES	NO	YES	YES	YES	NO	YES	NO	NO
CERS4	NO	YES	NO	YES	NO	YES	YES	NO	NO	NO	NO
CERS6	NO	NO	NO	NO	YES	NO	NO	NO	NO	NO	NO
CES2	NO	NO	NO	NO	NO	YES	YES	NO	NO	NO	NO
CETN3	NO	NO	NO	NO	YES	NO	NO	NO	NO	NO	YES
CFD	NO	NO	YES	NO	NO	NO	NO	NO	NO	NO	NO
CFDP1	NO	NO	YES	NO	YES	NO	NO	NO	NO	NO	NO
CFL1P1	NO	NO	NO	NO	NO	NO	YES	NO	NO	NO	NO
CGGBP1	YES	NO	NO	NO	YES	NO	NO	NO	NO	NO	NO
CGREF1	NO	NO	YES	NO	NO	NO	NO	NO	NO	NO	NO
CHAC1	NO	NO	YES	YES	YES	YES	YES	NO	NO	NO	NO
CHCHD10	NO	YES	YES	NO	NO	YES	YES	NO	NO	NO	NO
CHCHD2	NO	NO	YES	NO	NO	NO	NO	NO	NO	NO	NO
CHCHD3	NO	NO	YES	NO	YES	NO	NO	NO	NO	NO	NO
CHCHD4	NO	NO	YES	NO	YES	NO	NO	NO	NO	NO	NO
CHCHD7	NO	NO	NO	NO	YES	NO	NO	NO	NO	NO	NO
CHCHD8	NO	NO	YES	NO	NO	NO	NO	NO	NO	NO	NO
CHD2	NO	NO	NO	NO	NO	YES	NO	NO	YES	NO	NO
CHD3	NO	NO	NO	YES	NO	YES	YES	NO	NO	NO	NO
CHD9	NO	NO	NO	YES	NO	YES	YES	NO	NO	NO	NO
CHGB	YES	YES	YES	YES	YES	YES	YES	YES	NO	NO	NO
CHIC1	NO	NO	NO	YES	NO	YES	YES	NO	NO	NO	NO
CHKA	YES	NO	NO	NO	NO	NO	NO	NO	NO	NO	NO
CHMP2B	YES	NO	NO	YES	YES	NO	NO	NO	NO	NO	NO
CHMP5	NO	NO	YES	NO	YES	NO	NO	NO	NO	NO	NO
CHN2	YES	NO	NO	YES	YES	NO	YES	NO	NO	NO	NO
CHORDC1	YES	NO	NO	NO	NO	NO	NO	NO	NO	NO	NO
CHRAC1	NO	NO	YES	NO	YES	NO	YES	NO	NO	NO	NO
CHRDL1	NO	NO	NO	NO	NO	YES	NO	NO	NO	NO	NO
CHRNA7	YES	NO	NO	YES	NO	NO	YES	NO	NO	NO	NO
CHST10	NO	NO	NO	NO	NO	YES	YES	NO	NO	NO	NO
CHST11	NO	NO	YES	NO	NO	YES	YES	NO	NO	NO	NO
CHST15	NO	NO	YES	NO	NO	NO	NO	NO	NO	NO	NO
CHST2	YES	NO	NO	NO	NO	NO	NO	NO	NO	NO	NO
CHSY1	NO	NO	YES	NO	NO	NO	NO	NO	NO	NO	NO
CHSY3	YES	NO	NO	YES	YES	NO	NO	NO	NO	NO	YES
CHTF8	YES	NO	NO	NO	YES	NO	YES	NO	NO	NO	NO
CHUK	NO	NO	YES	NO	YES	NO	NO	NO	NO	NO	NO
CIB1	NO	NO	YES	NO	NO	NO	NO	NO	NO	NO	NO
CIB2	NO	YES	NO	YES	NO	YES	YES	NO	NO	NO	NO
CIC	NO	YES	NO	YES	NO	YES	YES	NO	NO	NO	NO
CIR1	NO	NO	NO	NO	NO	YES	NO	NO	NO	NO	NO
CIRH1A	NO	NO	YES	NO	NO	NO	NO	NO	NO	NO	NO
CISD2	NO	NO	NO	NO	YES	NO	NO	NO	NO	NO	NO
CITED1	YES	YES	YES	YES	YES	YES	YES	NO	NO	NO	NO
CITED2	YES	YES	NO	NO	NO	NO	NO	NO	NO	NO	YES
CITED4	NO	YES	YES	YES	YES	YES	YES	NO	YES	NO	NO
CIZ1	NO	NO	NO	YES	NO	YES	YES	NO	NO	NO	NO
CKAP2L	NO	NO	YES	NO	YES	NO	NO	NO	NO	NO	NO
CKS1B	NO	NO	YES	NO	YES	NO	NO	NO	NO	NO	NO
CLASP2	NO	NO	NO	NO	YES	NO	NO	NO	NO	NO	NO
CLCN2	NO	NO	NO	NO	NO	NO	YES	NO	NO	NO	NO
CLCN3	NO	NO	NO	NO	YES	YES	YES	NO	NO	NO	NO
CLDN1	NO	NO	YES	NO	NO	NO	NO	NO	NO	NO	YES
CLDN12	NO	NO	NO	NO	YES	NO	YES	NO	NO	NO	YES
CLEC11A	NO	YES	NO	YES	YES	YES	YES	NO	NO	NO	NO
CLGN	YES	NO	NO	YES	YES	NO	YES	NO	NO	NO	NO
CLIC1	NO	NO	YES	YES	YES	YES	YES	NO	NO	NO	NO
CLIC4	NO	YES	YES	NO	YES	YES	YES	NO	NO	NO	NO
CLIP2	NO	NO	NO	NO	NO	YES	NO	NO	NO	NO	NO
CLIP3	NO	YES	NO	YES	NO	YES	YES	NO	NO	NO	NO
CLMN	NO	YES	YES	YES	YES	YES	YES	NO	NO	NO	NO
CLMP	NO	YES	YES	YES	YES	YES	YES	NO	NO	NO	NO
CLNS1A	NO	NO	YES	NO	YES	NO	NO	NO	NO	NO	NO
CLOCK	NO	NO	NO	YES	YES	NO	YES	NO	NO	NO	NO
CLPP	NO	YES	YES	YES	NO	YES	NO	NO	NO	NO	NO
CLPX	NO	NO	NO	NO	NO	YES	NO	NO	NO	NO	NO
CLUAP1	NO	NO	NO	NO	NO	YES	NO	NO	NO	NO	NO
CLVS2	NO	NO	NO	YES	YES	NO	NO	NO	NO	NO	YES
CLYBL	NO	NO	NO	YES	YES	YES	YES	NO	NO	NO	NO
CMAS	NO	NO	NO	NO	YES	NO	NO	NO	NO	NO	NO
CMBL	NO	NO	NO	NO	NO	YES	NO	NO	NO	NO	NO
CMPK1	NO	YES	YES	NO	YES	NO	NO	NO	NO	NO	NO
CMTM6	NO	NO	NO	NO	YES	NO	YES	NO	NO	NO	NO
CMTM7	NO	YES	YES	YES	YES	YES	YES	NO	NO	NO	NO
CNBP	NO	NO	YES	NO	YES	NO	NO	NO	YES	NO	NO
CNIH	NO	NO	YES	NO	YES	NO	YES	NO	NO	NO	NO
CNIH2	YES	YES	NO	YES	NO	NO	NO	NO	NO	NO	NO
CNIH3	NO	YES	YES	YES	YES	YES	YES	NO	NO	NO	NO
CNKSR2	YES	NO	NO	YES	YES	NO	YES	NO	NO	NO	NO
CNKSR3	YES	NO	NO	YES	YES	NO	YES	NO	NO	NO	NO
CNOT10	YES	NO	NO	YES	YES	YES	YES	NO	NO	NO	NO
CNOT4	YES	NO	NO	NO	YES	NO	NO	NO	NO	NO	NO
CNOT6L	YES	NO	NO	NO	YES	YES	YES	NO	NO	NO	NO
CNOT7	NO	NO	NO	NO	YES	NO	NO	NO	NO	NO	NO
CNOT8	NO	NO	YES	NO	YES	NO	NO	NO	NO	NO	NO
CNR1	YES	NO	NO	YES	YES	YES	YES	NO	NO	NO	NO
CNRIP1	YES	YES	NO	YES	YES	YES	YES	NO	NO	NO	NO
CNTLN	YES	NO	NO	NO	YES	NO	YES	NO	NO	NO	NO
CNTN1	YES	NO	NO	YES	YES	NO	YES	NO	NO	NO	YES
CNTNAP3B	YES	YES	NO	YES	YES	YES	YES	NO	NO	NO	NO
CNTRL	YES	NO	NO	NO	YES	NO	NO	NO	NO	NO	NO
COBLL1	YES	NO	NO	YES	YES	NO	YES	NO	NO	NO	NO
COG2	NO	NO	NO	NO	YES	NO	NO	NO	NO	NO	NO
COG5	NO	NO	NO	NO	YES	NO	NO	NO	NO	NO	NO
COG7	NO	NO	NO	NO	NO	YES	NO	NO	NO	NO	NO
COL11A1	YES	NO	NO	NO	NO	NO	NO	NO	NO	NO	NO
COL12A1	YES	NO	NO	YES	NO	NO	NO	NO	NO	NO	NO
COL13A1	NO	YES	YES	NO	YES	YES	NO	NO	NO	NO	NO
COL17A1	NO	YES	YES	NO	NO	YES	YES	NO	NO	NO	NO
COL27A1	NO	YES	NO	NO	NO	YES	YES	NO	NO	NO	NO
COL4A3BP	NO	NO	NO	NO	YES	NO	NO	NO	NO	NO	NO
COL6A2	NO	NO	NO	NO	NO	YES	NO	NO	NO	NO	NO
COL9A3	YES	YES	NO	YES	YES	YES	YES	YES	NO	NO	NO
COMMD10	NO	NO	NO	NO	YES	NO	NO	NO	NO	NO	NO
COMMD2	NO	NO	NO	NO	YES	NO	NO	NO	NO	NO	YES
COMMD7	NO	YES	NO	NO	NO	YES	YES	NO	NO	NO	NO
COMP	NO	YES	NO	YES	NO	YES	YES	NO	NO	NO	NO
COMTD1	NO	YES	YES	NO	NO	NO	NO	NO	NO	NO	NO
COPS2	YES	NO	NO	NO	YES	NO	YES	NO	NO	NO	NO
COPS3	NO	NO	YES	NO	YES	NO	NO	NO	NO	NO	NO
COPS6	NO	NO	YES	NO	YES	NO	NO	NO	YES	NO	NO
COPS8	NO	NO	YES	NO	YES	NO	NO	NO	NO	NO	NO
COQ10B	NO	NO	YES	NO	NO	NO	NO	NO	NO	NO	NO
CORO1B	NO	NO	NO	NO	NO	YES	NO	NO	NO	NO	NO
CORO2A	NO	YES	NO	NO	NO	NO	NO	NO	NO	NO	NO
CORO2B	NO	YES	YES	YES	YES	YES	YES	NO	NO	NO	NO
COX4NB	NO	NO	YES	NO	NO	NO	NO	NO	NO	NO	NO
COX5A	NO	NO	YES	NO	NO	NO	NO	NO	NO	NO	NO
COX7A2	NO	NO	YES	NO	NO	NO	NO	NO	NO	NO	YES
COX7A2L	YES	NO	YES	YES	YES	YES	YES	NO	NO	NO	NO
COX7C	NO	NO	NO	NO	YES	NO	YES	NO	NO	NO	YES
COX8A	NO	NO	YES	NO	NO	NO	NO	NO	NO	NO	NO
CPE	YES	NO	NO	YES	YES	NO	YES	YES	NO	NO	NO
CPEB1	NO	YES	NO	YES	NO	YES	YES	NO	NO	NO	NO
CPLX1	NO	NO	NO	NO	NO	YES	NO	NO	NO	NO	NO
CPM	NO	YES	YES	NO	NO	YES	YES	NO	NO	NO	YES
CPNE7	NO	YES	NO	YES	NO	YES	YES	NO	NO	NO	NO
CPQ	YES	YES	NO	YES	NO	YES	NO	NO	NO	NO	NO
CPS1	NO	NO	NO	YES	NO	YES	YES	NO	NO	NO	NO
CPSF2	NO	NO	NO	NO	YES	NO	NO	NO	NO	NO	NO
CPSF3	NO	NO	YES	NO	NO	NO	NO	NO	NO	NO	NO
CPT1A	NO	NO	NO	YES	YES	YES	YES	NO	NO	NO	NO
CRABP2	NO	YES	YES	YES	YES	YES	YES	NO	NO	NO	NO
CRADD	YES	NO	NO	NO	NO	NO	YES	NO	NO	NO	NO
CRBN	NO	NO	NO	NO	NO	YES	NO	NO	NO	NO	NO
CREB5	NO	YES	NO	YES	NO	YES	YES	NO	NO	NO	NO
CREBL2	NO	NO	YES	NO	YES	YES	YES	NO	NO	NO	YES
CREM	YES	YES	YES	YES	YES	YES	YES	NO	NO	NO	NO
CRH	NO	YES	YES	NO	NO	YES	YES	NO	NO	NO	NO
CRIP1	YES	YES	YES	YES	YES	YES	YES	NO	YES	NO	NO
CRIP2	YES	YES	NO	YES	NO	YES	YES	NO	NO	NO	NO
CRIPT	NO	NO	YES	NO	YES	NO	NO	NO	NO	NO	NO
CRISPLD1	YES	NO	NO	YES	YES	NO	YES	NO	NO	NO	YES
CRK	NO	NO	YES	NO	NO	NO	NO	NO	NO	NO	NO
CRKL	NO	NO	YES	NO	YES	NO	NO	NO	NO	NO	NO
CRLF3	NO	NO	YES	NO	YES	NO	NO	NO	NO	NO	NO
CRLS1	NO	NO	YES	NO	YES	NO	NO	NO	NO	NO	NO
CRNKL1	NO	NO	NO	NO	YES	NO	NO	NO	NO	NO	NO
CRTAP	NO	NO	NO	NO	YES	YES	YES	NO	NO	NO	NO
CRYL1	NO	NO	NO	NO	YES	YES	YES	NO	NO	NO	NO
CSDE1	NO	NO	NO	NO	YES	NO	NO	NO	NO	NO	NO
CSE1L	NO	NO	YES	NO	YES	NO	NO	NO	NO	NO	NO
CSF1	NO	YES	NO	YES	NO	YES	NO	NO	NO	NO	NO
CSGALNACT1	NO	YES	NO	NO	NO	YES	NO	NO	NO	NO	NO
CSK	NO	NO	YES	NO	NO	NO	NO	NO	NO	NO	NO
CSMD1	NO	NO	NO	NO	NO	NO	YES	NO	NO	NO	NO
CSNK1A1	NO	NO	YES	NO	YES	YES	YES	NO	YES	NO	NO
CSNK1E	NO	NO	NO	NO	NO	NO	YES	NO	NO	NO	NO
CSNK1G3	YES	NO	NO	YES	YES	YES	YES	NO	NO	NO	NO
CSNK2A1	NO	NO	YES	NO	YES	YES	YES	NO	NO	NO	NO
CSNK2A2	NO	NO	YES	NO	YES	YES	YES	NO	NO	NO	NO
CSNK2B	NO	NO	YES	NO	NO	NO	NO	NO	NO	NO	NO
CSRNP1	YES	NO	NO	YES	NO	NO	NO	NO	NO	NO	NO
CSRP1	NO	NO	YES	NO	YES	NO	NO	NO	YES	NO	NO
CSRP2	YES	NO	NO	NO	YES	NO	NO	NO	NO	NO	YES
CSRP2BP	NO	NO	NO	NO	NO	NO	YES	NO	NO	NO	NO
CST3	NO	NO	NO	NO	NO	YES	NO	NO	NO	NO	NO
CSTB	NO	NO	YES	NO	NO	YES	NO	NO	NO	NO	NO
CTAG2	NO	NO	NO	NO	NO	NO	YES	NO	NO	NO	NO
CTAGE5	NO	NO	NO	NO	NO	YES	YES	NO	NO	NO	NO
CTBS	NO	NO	YES	NO	YES	YES	YES	NO	NO	NO	NO
CTCFL	NO	YES	YES	YES	YES	YES	YES	NO	NO	NO	NO
CTDNEP1	NO	NO	NO	NO	NO	NO	YES	NO	NO	NO	NO
CTDSP1	YES	NO	NO	YES	YES	YES	YES	NO	YES	NO	NO
CTDSP2	YES	NO	NO	YES	NO	YES	YES	NO	NO	NO	NO
CTDSPL2	NO	NO	NO	NO	YES	NO	NO	NO	NO	NO	NO
CTH	NO	NO	NO	YES	YES	YES	YES	NO	NO	NO	NO
CTHRC1	YES	YES	NO	YES	YES	YES	YES	NO	NO	NO	YES
CTNNA2	NO	NO	NO	NO	NO	YES	NO	YES	NO	NO	NO
CTNNB1	YES	NO	NO	NO	YES	NO	YES	NO	NO	NO	NO
CTNNBIP1	NO	NO	YES	NO	NO	NO	NO	NO	YES	NO	NO
CTPS	NO	NO	YES	NO	NO	NO	NO	NO	NO	NO	NO
CTPS2	NO	NO	NO	NO	NO	YES	YES	NO	NO	NO	NO
CTSB	NO	NO	NO	NO	NO	YES	YES	NO	NO	NO	NO
CTSC	NO	YES	NO	NO	NO	YES	YES	NO	NO	NO	NO
CTSF	NO	NO	NO	YES	NO	YES	YES	NO	NO	NO	NO
CTSL1	NO	YES	YES	NO	NO	YES	YES	NO	NO	NO	NO
CTSO	YES	NO	NO	YES	YES	NO	YES	NO	NO	NO	NO
CTSZ	NO	YES	NO	NO	NO	NO	NO	NO	NO	NO	NO
CTTNBP2	NO	YES	NO	YES	YES	YES	YES	NO	NO	NO	NO
CTTNBP2NL	NO	NO	YES	NO	NO	YES	NO	NO	NO	NO	NO
CTU1	NO	NO	YES	NO	NO	NO	NO	NO	NO	NO	NO
CTXN1	NO	YES	YES	YES	NO	YES	YES	NO	NO	NO	NO
CUBN	NO	YES	NO	NO	NO	YES	YES	NO	NO	NO	NO
CUEDC2	NO	NO	NO	NO	NO	YES	NO	NO	NO	NO	NO
CUL1	NO	NO	NO	NO	YES	NO	NO	NO	NO	NO	NO
CUL2	NO	NO	NO	NO	YES	NO	NO	NO	NO	NO	NO
CUL4B	NO	NO	NO	NO	YES	YES	YES	NO	NO	NO	NO
CUL5	NO	NO	NO	NO	YES	NO	NO	NO	NO	NO	NO
CUL7	NO	NO	NO	YES	NO	YES	YES	NO	NO	NO	NO
CUX1	YES	NO	NO	YES	YES	YES	YES	NO	NO	NO	NO
CWF19L2	NO	NO	NO	NO	YES	NO	NO	NO	NO	NO	NO
CXADR	YES	NO	NO	NO	YES	NO	NO	NO	NO	NO	NO
CXCL17	NO	NO	NO	NO	NO	YES	NO	NO	NO	NO	NO
CXorf57	YES	NO	NO	NO	NO	NO	NO	NO	NO	NO	NO
CXorf69	NO	NO	NO	NO	NO	YES	NO	NO	NO	NO	NO
CXXC4	YES	NO	NO	YES	YES	YES	YES	NO	NO	NO	YES
CYB561	NO	YES	NO	YES	NO	YES	YES	NO	NO	NO	NO
CYB561D1	YES	NO	NO	NO	NO	NO	NO	NO	NO	NO	NO
CYB5D1	NO	NO	NO	NO	NO	YES	YES	NO	NO	NO	NO
CYB5R3	NO	NO	YES	NO	NO	NO	NO	NO	NO	NO	NO
CYB5RL	NO	NO	NO	NO	NO	NO	YES	NO	NO	NO	NO
CYBA	NO	NO	NO	NO	NO	YES	NO	NO	NO	NO	NO
CYBRD1	YES	NO	NO	YES	YES	YES	YES	NO	NO	NO	NO
CYC1	NO	NO	YES	NO	NO	NO	NO	NO	YES	NO	NO
CYCS	NO	NO	YES	NO	NO	NO	NO	NO	NO	NO	NO
CYP1A1	NO	NO	YES	YES	YES	NO	YES	NO	NO	NO	NO
CYP1B1	YES	NO	NO	YES	YES	NO	YES	NO	NO	NO	NO
CYP24A1	NO	NO	NO	NO	NO	NO	YES	NO	NO	NO	NO
CYP27B1	NO	YES	NO	YES	NO	YES	YES	YES	NO	NO	NO
CYP27C1	NO	YES	NO	NO	NO	YES	YES	NO	YES	YES	NO
CYP2J2	YES	NO	NO	YES	YES	NO	YES	NO	NO	NO	NO
CYP2U1	YES	NO	NO	NO	YES	NO	NO	NO	NO	NO	NO
CYP39A1	NO	NO	NO	NO	NO	NO	YES	NO	NO	NO	NO
CYP4V2	YES	NO	NO	YES	NO	YES	YES	NO	NO	NO	NO
CYS1	NO	NO	NO	YES	NO	YES	YES	NO	NO	NO	NO
CYSTM1	NO	NO	YES	NO	NO	YES	NO	NO	NO	NO	NO
DAAM1	YES	NO	NO	YES	YES	NO	NO	NO	NO	NO	NO
DAB2IP	YES	NO	NO	YES	NO	YES	YES	NO	NO	NO	NO
DACT1	YES	YES	YES	YES	YES	YES	YES	NO	NO	NO	NO
DAGLA	NO	YES	NO	NO	NO	YES	NO	NO	NO	NO	NO
DAP3	NO	NO	YES	NO	NO	NO	NO	NO	NO	NO	NO
DARS	NO	NO	YES	YES	YES	YES	YES	NO	NO	NO	NO
DARS2	NO	NO	YES	NO	YES	NO	YES	NO	NO	NO	NO
DAXX	NO	NO	NO	NO	NO	YES	YES	NO	NO	NO	NO
DBF4	NO	NO	YES	NO	YES	NO	NO	NO	NO	NO	YES
DBIL5P	NO	NO	NO	NO	NO	NO	YES	NO	NO	NO	NO
DBNDD1	NO	YES	NO	YES	NO	YES	YES	NO	NO	NO	NO
DBNDD2	NO	YES	NO	YES	NO	NO	NO	NO	NO	NO	NO
DBP	NO	YES	NO	YES	NO	YES	YES	NO	YES	NO	NO
DCAF10	NO	NO	NO	NO	YES	NO	YES	NO	NO	NO	NO
DCBLD2	YES	YES	YES	YES	YES	YES	YES	YES	YES	YES	NO
DCHS1	YES	NO	NO	YES	YES	YES	NO	NO	NO	NO	NO
DCK	NO	NO	YES	NO	YES	NO	NO	NO	NO	NO	NO
DCLRE1A	NO	NO	NO	YES	NO	NO	YES	NO	NO	NO	NO
DCLRE1B	NO	NO	NO	NO	YES	NO	NO	NO	NO	NO	NO
DCLRE1C	NO	NO	NO	NO	NO	YES	YES	NO	NO	NO	NO
DCN	YES	NO	NO	NO	NO	NO	NO	NO	NO	NO	YES
DCP1A	NO	NO	YES	NO	YES	YES	YES	NO	NO	NO	NO
DCP1B	NO	NO	NO	YES	NO	YES	YES	NO	NO	NO	NO
DCTD	NO	NO	NO	YES	NO	YES	YES	NO	NO	NO	NO
DCTN4	NO	NO	NO	NO	YES	YES	YES	NO	NO	NO	NO
DCUN1D1	NO	NO	NO	NO	YES	NO	YES	NO	NO	NO	NO
DCUN1D4	NO	NO	NO	NO	NO	NO	YES	NO	NO	NO	NO
DDIT4	NO	NO	YES	YES	YES	YES	YES	NO	YES	NO	NO
DDN	NO	NO	YES	NO	NO	YES	YES	NO	NO	NO	NO
DDT	NO	NO	YES	NO	NO	NO	NO	NO	NO	NO	NO
DDX1	NO	NO	NO	NO	YES	NO	NO	NO	NO	NO	NO
DDX10	NO	NO	YES	NO	NO	NO	NO	NO	NO	NO	NO
DDX17	NO	NO	NO	NO	NO	NO	YES	NO	NO	NO	NO
DDX21	NO	NO	YES	NO	YES	NO	NO	NO	NO	NO	NO
DDX24	NO	NO	YES	NO	NO	NO	NO	NO	NO	NO	NO
DDX25	NO	YES	NO	YES	NO	YES	YES	NO	NO	NO	NO
DDX26B	NO	NO	NO	YES	NO	YES	YES	NO	NO	NO	NO
DDX28	NO	NO	YES	NO	NO	NO	NO	NO	NO	NO	NO
DDX47	NO	NO	YES	NO	NO	NO	NO	NO	NO	NO	YES
DDX58	NO	NO	NO	NO	NO	YES	YES	NO	NO	NO	NO
DDX59	NO	NO	NO	NO	YES	NO	NO	NO	NO	NO	NO
DDX6	NO	NO	NO	NO	YES	YES	YES	NO	NO	NO	NO
DDX60	NO	NO	NO	YES	NO	YES	YES	NO	NO	NO	NO
DDX60L	NO	NO	NO	YES	NO	NO	YES	NO	NO	NO	NO
DEAF1	NO	NO	YES	NO	NO	YES	NO	NO	NO	NO	NO
DECR1	NO	YES	NO	YES	NO	YES	YES	NO	NO	NO	YES
DEDD2	NO	NO	NO	NO	NO	YES	NO	NO	YES	NO	NO
DEK	NO	NO	YES	NO	YES	NO	NO	NO	NO	NO	NO
DENND1B	NO	NO	NO	YES	NO	NO	YES	NO	NO	NO	NO
DENND4A	NO	NO	NO	NO	YES	NO	NO	NO	NO	NO	NO
DENND4C	NO	NO	NO	NO	YES	YES	YES	NO	NO	NO	NO
DENR	NO	NO	YES	NO	YES	NO	NO	NO	NO	NO	NO
DEPDC1	NO	NO	YES	NO	YES	NO	NO	NO	NO	NO	NO
DEPDC5	NO	NO	NO	NO	NO	YES	NO	NO	NO	NO	NO
DET1	YES	NO	NO	YES	YES	YES	YES	NO	NO	NO	NO
DFFA	NO	NO	YES	NO	NO	NO	NO	NO	NO	NO	NO
DFFB	NO	YES	NO	YES	YES	YES	YES	NO	NO	NO	NO
DGUOK	NO	NO	YES	NO	NO	NO	NO	NO	NO	NO	NO
DHFRL1	YES	NO	NO	YES	YES	NO	YES	NO	NO	NO	NO
DHRS1	NO	NO	NO	NO	NO	YES	NO	NO	NO	NO	NO
DHRS13	NO	NO	YES	NO	NO	NO	NO	NO	NO	NO	NO
DHRS3	NO	YES	YES	YES	NO	YES	NO	NO	NO	NO	NO
DHRS4L2	NO	NO	NO	YES	NO	YES	NO	NO	NO	NO	NO
DHX36	NO	NO	NO	NO	YES	NO	NO	NO	NO	NO	NO
DHX40	NO	NO	NO	NO	NO	YES	YES	NO	NO	NO	YES
DHX8	NO	NO	YES	NO	NO	NO	NO	NO	NO	NO	NO
DHX9	NO	NO	NO	NO	YES	NO	NO	NO	NO	NO	NO
DIAPH2	NO	NO	NO	NO	NO	YES	NO	NO	NO	NO	NO
DICER1-AS1	NO	NO	NO	YES	NO	NO	YES	NO	NO	NO	NO
DIEXF	NO	NO	YES	NO	YES	NO	NO	NO	NO	NO	NO
DIP2B	NO	NO	NO	NO	NO	YES	NO	NO	NO	NO	NO
DIRAS1	YES	YES	NO	YES	NO	YES	YES	NO	NO	NO	NO
DISP1	YES	NO	NO	YES	YES	NO	YES	NO	NO	NO	NO
DIXDC1	NO	YES	NO	YES	YES	NO	YES	NO	NO	NO	NO
DKC1	NO	NO	YES	NO	NO	NO	NO	NO	NO	NO	NO
DKKL1	NO	NO	NO	YES	NO	YES	YES	NO	NO	NO	NO
DLAT	NO	NO	YES	NO	YES	YES	YES	NO	NO	NO	NO
DLC1	NO	NO	YES	NO	YES	YES	NO	NO	NO	NO	NO
DLD	NO	NO	YES	NO	YES	NO	NO	NO	NO	NO	NO
DLG3	NO	YES	NO	YES	NO	YES	YES	NO	NO	NO	NO
DLG4	NO	NO	NO	NO	NO	YES	NO	NO	NO	NO	NO
DLGAP5	NO	NO	YES	NO	NO	NO	NO	YES	NO	NO	NO
DLL1	NO	NO	NO	NO	NO	YES	NO	NO	NO	NO	NO
DLL3	NO	YES	YES	NO	NO	NO	NO	NO	NO	NO	NO
DLX5	YES	NO	NO	YES	NO	YES	YES	NO	NO	NO	NO
DLX6	NO	NO	NO	YES	NO	YES	YES	NO	NO	NO	NO
DLX6-AS1	NO	NO	NO	NO	NO	NO	YES	NO	NO	NO	NO
DMGDH	YES	NO	NO	YES	NO	NO	NO	NO	NO	NO	NO
DMKN	NO	YES	NO	NO	NO	NO	NO	NO	NO	NO	NO
DMRTA1	NO	NO	NO	YES	NO	NO	YES	NO	NO	NO	YES
DMXL1	NO	NO	NO	YES	NO	YES	YES	NO	NO	NO	NO
DNAH8	NO	NO	NO	YES	NO	YES	YES	NO	NO	NO	NO
DNAJA3	NO	NO	YES	NO	NO	NO	NO	NO	NO	NO	NO
DNAJB1	NO	NO	YES	NO	YES	NO	NO	NO	NO	NO	NO
DNAJB14	NO	NO	NO	NO	YES	NO	NO	NO	NO	NO	NO
DNAJC13	NO	NO	NO	NO	NO	NO	YES	NO	NO	NO	NO
DNAJC15	YES	NO	YES	NO	YES	NO	NO	NO	NO	NO	NO
DNAJC16	NO	NO	NO	NO	NO	NO	YES	NO	NO	NO	NO
DNAJC18	NO	NO	NO	YES	YES	YES	YES	NO	NO	NO	NO
DNAJC22	NO	NO	NO	NO	NO	YES	NO	NO	NO	NO	NO
DNAJC4	NO	NO	NO	YES	NO	YES	YES	NO	NO	NO	NO
DNAJC6	YES	NO	NO	NO	YES	NO	NO	NO	NO	NO	NO
DNAJC9	NO	NO	YES	NO	NO	NO	NO	NO	NO	NO	NO
DNAL4	NO	NO	YES	NO	NO	YES	YES	NO	NO	NO	NO
DNLZ	NO	NO	YES	YES	NO	NO	NO	NO	NO	NO	NO
DNMBP	NO	NO	YES	NO	YES	YES	YES	YES	YES	NO	NO
DNMT3A	NO	NO	NO	YES	NO	NO	YES	NO	NO	NO	NO
DNTTIP1	NO	YES	YES	YES	YES	YES	YES	NO	NO	NO	NO
DOCK1	NO	NO	NO	NO	YES	YES	YES	NO	NO	NO	NO
DOCK11	YES	NO	NO	YES	YES	YES	YES	NO	NO	NO	NO
DOCK4	YES	NO	NO	YES	YES	NO	YES	YES	NO	NO	NO
DOCK6	NO	NO	NO	NO	NO	YES	NO	NO	NO	NO	NO
DOCK7	NO	NO	YES	NO	YES	NO	NO	NO	NO	NO	NO
DOK6	YES	NO	NO	YES	YES	NO	YES	NO	NO	NO	NO
DPCD	NO	NO	NO	NO	YES	NO	NO	NO	NO	NO	NO
DPEP3	NO	YES	NO	YES	NO	YES	YES	NO	NO	NO	NO
DPH3	YES	NO	YES	NO	YES	NO	NO	NO	NO	NO	NO
DPH5	NO	NO	YES	YES	YES	YES	YES	NO	NO	NO	NO
DPM1	NO	NO	YES	NO	NO	NO	NO	NO	NO	NO	NO
DPP4	NO	YES	NO	YES	NO	YES	NO	NO	NO	NO	YES
DPP7	NO	YES	NO	YES	NO	YES	YES	NO	NO	NO	NO
DPP9	NO	NO	YES	NO	YES	NO	NO	NO	NO	NO	NO
DPPA2	NO	NO	NO	YES	NO	YES	YES	NO	NO	NO	NO
DPY19L1	YES	NO	NO	NO	YES	NO	NO	NO	NO	NO	NO
DPY19L4	NO	NO	NO	NO	YES	NO	YES	NO	NO	NO	NO
DPY30	NO	NO	YES	NO	YES	NO	NO	NO	NO	NO	NO
DPYSL2	YES	NO	NO	NO	NO	NO	NO	NO	NO	NO	NO
DPYSL3	YES	NO	NO	YES	YES	YES	YES	NO	NO	NO	NO
DR1	NO	NO	YES	NO	YES	NO	NO	NO	NO	NO	NO
DRAM1	YES	YES	NO	YES	NO	YES	YES	NO	NO	NO	NO
DRAP1	NO	NO	YES	NO	NO	NO	NO	NO	NO	NO	NO
DRG1	NO	NO	YES	NO	NO	NO	NO	NO	NO	NO	NO
DSC2	YES	NO	NO	YES	YES	NO	YES	NO	NO	NO	NO
DSCC1	NO	NO	YES	NO	YES	NO	NO	NO	NO	NO	NO
DSCR3	NO	NO	NO	NO	NO	YES	NO	NO	NO	NO	NO
DSEL	YES	NO	NO	YES	YES	NO	YES	NO	NO	NO	NO
DSTNP2	NO	NO	NO	YES	YES	YES	YES	NO	NO	NO	NO
DTD1	NO	NO	YES	YES	YES	NO	NO	NO	NO	NO	NO
DTL	NO	NO	YES	NO	YES	NO	NO	NO	NO	NO	NO
DTNA	NO	NO	NO	YES	NO	NO	YES	NO	NO	NO	NO
DTNB	NO	NO	NO	NO	YES	NO	NO	NO	NO	NO	NO
DTWD1	NO	NO	NO	NO	NO	NO	YES	NO	NO	NO	NO
DTWD2	YES	NO	NO	YES	YES	NO	YES	NO	NO	NO	NO
DTX3	NO	NO	NO	YES	NO	YES	YES	NO	NO	NO	NO
DTX3L	NO	NO	NO	NO	NO	NO	YES	NO	NO	NO	NO
DUS3L	NO	NO	YES	NO	NO	NO	NO	NO	NO	NO	NO
DUSP1	YES	YES	YES	YES	YES	YES	NO	NO	YES	NO	NO
DUSP10	NO	YES	YES	YES	YES	YES	YES	NO	NO	NO	NO
DUSP12	NO	NO	YES	NO	YES	NO	NO	NO	NO	NO	NO
DUSP15	NO	YES	NO	NO	NO	NO	NO	NO	NO	NO	NO
DUSP16	YES	NO	NO	NO	NO	NO	NO	NO	NO	NO	YES
DUSP18	NO	NO	YES	NO	NO	NO	NO	NO	NO	NO	NO
DUSP19	NO	NO	NO	NO	NO	NO	YES	NO	NO	NO	NO
DUSP22	YES	NO	NO	YES	NO	NO	NO	NO	NO	NO	NO
DUSP5	NO	NO	YES	NO	YES	YES	YES	NO	YES	YES	NO
DUSP6	YES	NO	YES	YES	YES	YES	YES	YES	YES	NO	YES
DUSP7	NO	YES	YES	YES	YES	YES	YES	NO	YES	NO	NO
DVL1	NO	NO	YES	YES	YES	YES	YES	NO	NO	NO	NO
DYM	NO	NO	NO	NO	YES	YES	YES	NO	NO	NO	NO
DYNC1I1	YES	NO	NO	NO	NO	NO	NO	YES	NO	NO	NO
DYNC2H1	NO	YES	NO	NO	NO	YES	YES	NO	NO	NO	NO
DYNC2LI1	NO	NO	NO	NO	NO	YES	YES	NO	NO	NO	NO
DYNLRB1	NO	NO	YES	NO	NO	NO	NO	NO	NO	NO	NO
DYNLT3	NO	YES	YES	YES	YES	YES	YES	NO	NO	NO	NO
DYRK1B	NO	NO	NO	YES	NO	YES	YES	NO	NO	NO	NO
DYRK2	NO	NO	NO	NO	NO	YES	YES	NO	NO	NO	NO
E2F1	NO	NO	YES	NO	NO	NO	NO	NO	NO	NO	NO
E2F3	NO	NO	NO	NO	YES	NO	YES	NO	NO	NO	NO
E2F4	NO	NO	YES	NO	NO	NO	NO	NO	NO	NO	NO
E2F5	YES	NO	NO	YES	YES	NO	YES	NO	NO	NO	YES
E2F6	YES	NO	NO	NO	YES	NO	NO	NO	NO	NO	NO
E2F7	YES	NO	YES	NO	YES	NO	NO	NO	NO	NO	YES
E2F8	NO	NO	NO	NO	YES	NO	NO	YES	NO	NO	NO
EAF2	YES	NO	NO	NO	YES	NO	NO	NO	NO	NO	NO
EARS2	NO	NO	YES	NO	NO	NO	NO	NO	NO	NO	NO
ECE1	NO	NO	YES	NO	NO	YES	YES	NO	YES	NO	NO
ECH1	NO	YES	NO	YES	NO	YES	NO	NO	NO	NO	NO
ECHDC3	NO	NO	NO	NO	NO	NO	YES	NO	NO	NO	NO
ECI1	NO	NO	YES	NO	NO	NO	NO	NO	NO	NO	NO
ECM1	NO	YES	YES	YES	YES	YES	YES	NO	NO	NO	NO
EDC3	NO	NO	NO	YES	NO	NO	YES	NO	NO	NO	NO
EDEM1	NO	NO	YES	NO	YES	YES	YES	NO	NO	NO	NO
EDEM3	YES	YES	YES	YES	YES	YES	YES	NO	NO	NO	NO
EDNRA	YES	YES	YES	YES	YES	YES	YES	NO	NO	NO	NO
EEF1A2	NO	YES	NO	NO	NO	YES	NO	NO	NO	NO	NO
EEF1B2	NO	NO	YES	NO	YES	YES	YES	NO	NO	NO	NO
EEF1G	NO	NO	YES	NO	YES	YES	YES	NO	NO	NO	NO
EEF2	NO	NO	YES	NO	YES	YES	YES	NO	NO	NO	NO
EEF2K	NO	NO	NO	NO	NO	YES	YES	NO	NO	NO	NO
EEFSEC	NO	NO	NO	NO	YES	NO	NO	NO	NO	NO	NO
EFCAB2	YES	NO	NO	YES	NO	NO	NO	NO	NO	NO	NO
EFCAB4A	NO	NO	NO	YES	NO	YES	YES	NO	NO	NO	NO
EFCAB7	NO	NO	NO	NO	NO	YES	YES	NO	NO	NO	NO
EFHA2	NO	NO	NO	YES	NO	NO	YES	NO	NO	NO	NO
EFHB	NO	NO	NO	NO	YES	YES	NO	NO	NO	NO	NO
EFHD2	NO	NO	YES	NO	YES	YES	YES	NO	NO	NO	NO
EFNA2	NO	YES	NO	YES	NO	NO	NO	NO	NO	NO	NO
EFNA3	NO	NO	NO	NO	NO	YES	YES	NO	NO	NO	NO
EFNA5	YES	NO	NO	NO	NO	NO	NO	NO	NO	NO	YES
EFNB2	NO	NO	NO	NO	YES	NO	NO	NO	NO	NO	NO
EFNB3	NO	YES	NO	YES	NO	YES	YES	NO	NO	NO	NO
EGFL7	NO	YES	NO	YES	NO	YES	YES	YES	NO	NO	NO
EGR1	YES	YES	YES	YES	YES	YES	YES	NO	NO	NO	NO
EHBP1	NO	NO	YES	NO	YES	YES	NO	NO	NO	NO	YES
EHBP1L1	NO	NO	NO	YES	YES	YES	YES	YES	NO	NO	NO
EHD3	NO	YES	NO	YES	YES	YES	YES	NO	NO	NO	NO
EHMT2	NO	NO	NO	YES	NO	YES	YES	NO	NO	NO	NO
EID1	YES	NO	NO	NO	YES	NO	NO	NO	NO	NO	NO
EIF1	YES	NO	YES	YES	YES	NO	YES	NO	NO	NO	NO
EIF1AX	NO	NO	YES	NO	YES	NO	NO	NO	NO	NO	NO
EIF1B	YES	NO	YES	YES	YES	YES	YES	NO	NO	NO	NO
EIF2A	YES	NO	YES	YES	YES	YES	YES	NO	NO	NO	YES
EIF2AK3	YES	NO	NO	NO	NO	NO	NO	NO	NO	NO	NO
EIF2AK4	NO	NO	YES	NO	NO	NO	NO	NO	YES	NO	YES
EIF2B3	NO	NO	YES	NO	YES	NO	NO	NO	NO	NO	NO
EIF2C2	NO	NO	YES	YES	YES	NO	YES	NO	NO	NO	NO
EIF2D	NO	NO	NO	YES	YES	YES	YES	NO	NO	NO	NO
EIF2S1	NO	NO	YES	NO	YES	NO	NO	NO	NO	NO	NO
EIF2S2	NO	NO	YES	NO	YES	YES	NO	NO	NO	NO	NO
EIF2S3	NO	NO	NO	NO	YES	YES	YES	NO	NO	NO	NO
EIF3A	NO	NO	YES	NO	NO	NO	NO	NO	NO	NO	NO
EIF3D	NO	NO	YES	NO	YES	YES	YES	NO	NO	NO	NO
EIF3E	NO	NO	YES	NO	YES	YES	YES	NO	NO	NO	NO
EIF3F	NO	NO	NO	NO	NO	YES	YES	NO	NO	NO	NO
EIF3H	NO	NO	NO	NO	NO	YES	NO	NO	NO	NO	NO
EIF3I	NO	NO	YES	NO	NO	NO	NO	NO	NO	NO	NO
EIF3K	NO	NO	YES	NO	NO	YES	YES	NO	NO	NO	NO
EIF3L	NO	NO	YES	NO	YES	YES	YES	NO	NO	NO	NO
EIF3M	NO	NO	YES	NO	YES	YES	YES	NO	NO	NO	NO
EIF4A1	NO	NO	YES	NO	YES	NO	NO	NO	NO	NO	NO
EIF4A3	NO	NO	YES	NO	YES	NO	NO	NO	NO	NO	NO
EIF4B	NO	NO	YES	YES	YES	YES	YES	YES	NO	NO	NO
EIF4E	NO	NO	YES	NO	YES	NO	NO	NO	NO	NO	NO
EIF4EBP1	NO	NO	YES	YES	YES	YES	YES	NO	NO	NO	NO
EIF4H	NO	NO	YES	NO	YES	NO	NO	NO	NO	NO	NO
EIF5	NO	NO	YES	NO	YES	NO	NO	NO	NO	NO	NO
EIF5A	NO	NO	YES	NO	NO	NO	NO	NO	NO	NO	NO
EIF6	NO	NO	YES	YES	YES	NO	YES	NO	NO	NO	NO
ELAVL1	NO	NO	YES	NO	NO	NO	NO	NO	NO	NO	NO
ELFN1	NO	NO	NO	NO	NO	YES	YES	NO	NO	NO	NO
ELFN2	NO	NO	NO	NO	NO	YES	NO	NO	NO	NO	NO
ELK3	NO	NO	YES	NO	YES	YES	YES	YES	YES	NO	NO
ELK4	NO	NO	NO	NO	NO	NO	YES	NO	NO	NO	NO
ELMOD1	YES	NO	NO	YES	YES	YES	YES	NO	NO	NO	NO
ELOF1	NO	NO	YES	NO	YES	NO	NO	NO	NO	NO	NO
ELOVL4	YES	NO	NO	YES	YES	NO	YES	NO	NO	NO	YES
ELOVL6	NO	NO	NO	NO	NO	YES	YES	NO	NO	NO	NO
ELOVL7	YES	NO	NO	NO	NO	NO	NO	NO	NO	NO	NO
ELP2	NO	NO	YES	NO	YES	NO	NO	NO	NO	NO	NO
ELP3	NO	NO	YES	NO	YES	NO	NO	NO	NO	NO	NO
ELP4	YES	NO	NO	NO	YES	NO	NO	NO	NO	NO	NO
EMB	YES	NO	NO	YES	NO	NO	YES	NO	NO	NO	NO
EMBP1	YES	NO	NO	YES	NO	NO	YES	NO	NO	NO	NO
EML2	NO	YES	NO	YES	YES	YES	YES	NO	NO	NO	NO
EML3	NO	NO	NO	NO	NO	YES	YES	NO	NO	NO	NO
EML5	YES	NO	NO	YES	YES	NO	YES	NO	NO	NO	YES
EML6	YES	NO	YES	YES	YES	YES	YES	NO	NO	NO	NO
EMP1	NO	YES	YES	NO	YES	YES	YES	YES	YES	NO	NO
EMP3	NO	NO	NO	YES	NO	YES	YES	YES	YES	NO	NO
EN2	NO	NO	NO	NO	NO	YES	NO	YES	NO	NO	NO
ENC1	YES	YES	NO	YES	YES	YES	YES	NO	NO	NO	NO
ENDOD1	NO	NO	YES	NO	YES	NO	YES	NO	NO	NO	NO
ENG	NO	YES	NO	NO	NO	YES	NO	YES	NO	NO	NO
ENO1	NO	NO	YES	NO	YES	NO	YES	NO	YES	NO	NO
ENO2	NO	NO	YES	YES	YES	YES	YES	NO	YES	NO	NO
ENOPH1	NO	NO	YES	NO	YES	NO	NO	NO	NO	NO	NO
ENOX2	YES	NO	NO	NO	YES	NO	NO	NO	NO	NO	NO
ENPEP	YES	NO	NO	YES	YES	YES	YES	NO	NO	NO	NO
ENPP1	YES	NO	NO	YES	YES	NO	YES	NO	NO	NO	YES
ENSA	NO	NO	NO	NO	YES	NO	NO	NO	NO	NO	NO
ENTPD2	NO	YES	NO	NO	NO	YES	YES	NO	NO	NO	NO
ENTPD3-AS1	NO	NO	NO	NO	NO	NO	YES	NO	NO	NO	NO
ENTPD6	NO	NO	YES	NO	NO	YES	NO	NO	NO	NO	NO
EOMES	NO	NO	YES	NO	YES	YES	NO	NO	NO	NO	NO
EPB41	YES	NO	NO	YES	NO	YES	YES	NO	NO	NO	NO
EPB41L1	NO	NO	NO	NO	NO	YES	YES	NO	NO	NO	NO
EPB41L4A	YES	NO	NO	YES	YES	NO	YES	NO	NO	NO	NO
EPB41L4A-AS1	YES	NO	YES	YES	YES	YES	YES	NO	NO	NO	NO
EPB41L5	YES	NO	NO	NO	NO	NO	NO	NO	NO	NO	YES
EPB49	NO	YES	NO	YES	NO	YES	YES	NO	NO	NO	NO
EPC2	YES	NO	NO	YES	YES	YES	YES	NO	NO	NO	NO
EPCAM	NO	NO	NO	NO	NO	NO	YES	NO	NO	NO	NO
EPDR1	YES	NO	NO	YES	YES	NO	YES	NO	NO	NO	NO
EPHA2	NO	NO	YES	NO	YES	NO	NO	NO	YES	NO	NO
EPHA5	NO	YES	NO	NO	NO	YES	YES	NO	NO	NO	NO
EPHA7	YES	NO	NO	YES	YES	NO	YES	NO	NO	NO	YES
EPHB2	NO	NO	YES	NO	NO	YES	YES	NO	NO	NO	NO
EPHB4	NO	NO	NO	NO	NO	NO	YES	NO	NO	NO	NO
EPHX4	NO	YES	NO	YES	YES	YES	YES	NO	NO	NO	NO
EPM2AIP1	NO	NO	NO	NO	NO	NO	YES	NO	NO	NO	NO
EPN2	NO	NO	YES	YES	YES	YES	YES	NO	YES	NO	NO
EPOR	YES	YES	NO	YES	YES	YES	YES	NO	NO	NO	NO
EPRS	NO	NO	YES	NO	YES	YES	YES	NO	NO	NO	NO
EPS8L1	NO	YES	NO	YES	NO	YES	NO	NO	NO	NO	NO
ERBB3	NO	YES	NO	YES	NO	YES	YES	NO	NO	NO	NO
ERCC1	NO	YES	YES	YES	YES	YES	YES	NO	NO	NO	NO
ERCC6L	NO	NO	YES	NO	NO	NO	NO	NO	NO	NO	NO
ERF	YES	YES	NO	YES	NO	YES	YES	NO	YES	NO	NO
ERGIC1	NO	NO	YES	YES	YES	YES	YES	NO	NO	NO	NO
ERGIC3	NO	NO	NO	YES	NO	YES	YES	NO	NO	NO	NO
ERH	NO	NO	YES	NO	YES	NO	NO	NO	NO	NO	NO
ERI1	NO	NO	YES	NO	YES	NO	NO	NO	NO	NO	NO
ERLIN2	NO	NO	NO	NO	NO	NO	YES	NO	NO	NO	NO
ERMAP	NO	NO	NO	NO	YES	NO	YES	NO	NO	NO	NO
ERO1L	NO	NO	YES	NO	NO	YES	NO	NO	NO	NO	NO
ERO1LB	YES	NO	NO	YES	NO	NO	YES	NO	NO	NO	NO
ERP29	NO	NO	NO	NO	NO	YES	YES	NO	NO	NO	NO
ERRFI1	NO	YES	YES	YES	YES	YES	YES	NO	YES	NO	NO
ERV3-1	YES	NO	NO	YES	NO	NO	YES	NO	NO	NO	NO
ESCO2	YES	NO	YES	NO	YES	NO	NO	NO	NO	NO	NO
ESD	NO	NO	NO	NO	NO	YES	YES	NO	NO	NO	NO
ESF1	NO	NO	YES	NO	YES	NO	NO	NO	NO	NO	NO
ESPNL	NO	YES	NO	YES	NO	YES	YES	NO	NO	NO	NO
ESRP1	YES	YES	NO	YES	NO	YES	YES	NO	NO	NO	NO
ESRRG	YES	NO	NO	YES	YES	YES	YES	YES	NO	NO	NO
ESYT2	NO	NO	YES	NO	YES	YES	YES	NO	NO	NO	NO
ETF1	NO	NO	YES	NO	YES	NO	NO	NO	NO	NO	NO
ETFB	NO	NO	YES	YES	YES	YES	YES	YES	NO	NO	NO
ETHE1	NO	YES	NO	NO	NO	YES	NO	NO	NO	NO	NO
ETNK1	NO	NO	NO	NO	YES	NO	NO	NO	NO	NO	YES
ETV1	YES	NO	YES	YES	YES	YES	YES	YES	NO	NO	NO
ETV2	NO	NO	NO	YES	NO	NO	YES	YES	YES	NO	NO
ETV3	NO	NO	NO	NO	YES	NO	NO	NO	NO	NO	NO
ETV4	NO	YES	YES	YES	YES	YES	YES	YES	NO	NO	NO
ETV5	YES	NO	YES	YES	YES	YES	YES	YES	NO	NO	NO
ETV6	NO	NO	NO	NO	NO	NO	YES	NO	NO	NO	NO
EXD2	NO	YES	NO	YES	NO	YES	YES	NO	NO	NO	NO
EXO1	YES	NO	YES	NO	YES	NO	NO	NO	NO	NO	NO
EXOC4	YES	NO	NO	YES	YES	YES	YES	NO	NO	NO	NO
EXOC5	NO	NO	NO	NO	YES	NO	NO	NO	NO	NO	NO
EXOC6	NO	NO	NO	NO	YES	NO	NO	NO	NO	NO	NO
EXOC6B	YES	NO	NO	NO	NO	NO	NO	NO	NO	NO	YES
EXOC7	NO	NO	NO	YES	NO	YES	YES	NO	NO	NO	NO
EXOSC1	NO	NO	YES	NO	NO	NO	NO	NO	NO	NO	NO
EXOSC3	NO	NO	YES	NO	YES	NO	NO	NO	NO	NO	NO
EXOSC4	NO	NO	YES	NO	NO	NO	NO	NO	NO	NO	NO
EXOSC5	NO	NO	YES	NO	YES	NO	NO	NO	NO	NO	NO
EXOSC6	NO	NO	YES	NO	NO	NO	NO	NO	NO	NO	NO
EXOSC7	NO	NO	YES	NO	NO	NO	NO	NO	NO	NO	NO
EXTL2	NO	NO	NO	NO	NO	NO	YES	NO	NO	NO	NO
EYA4	YES	NO	NO	YES	YES	NO	YES	NO	NO	NO	YES
F12	NO	YES	YES	NO	YES	YES	YES	NO	NO	NO	NO
F2R	NO	YES	YES	NO	YES	YES	YES	NO	NO	NO	NO
F2RL1	NO	YES	YES	YES	YES	YES	YES	NO	YES	NO	NO
F2RL2	NO	YES	NO	NO	NO	YES	YES	NO	NO	NO	NO
F8	NO	YES	YES	YES	YES	YES	YES	NO	NO	NO	NO
FABP5	NO	NO	YES	NO	YES	NO	NO	NO	NO	NO	YES
FADD	NO	NO	YES	NO	NO	NO	NO	NO	NO	NO	NO
FADS1	NO	NO	NO	NO	NO	NO	YES	NO	NO	NO	NO
FADS2	NO	YES	NO	YES	NO	YES	YES	YES	NO	NO	NO
FAH	NO	NO	YES	YES	YES	YES	YES	NO	NO	NO	NO
FAIM	NO	YES	NO	YES	NO	YES	NO	NO	NO	NO	NO
FAM100B	NO	NO	YES	YES	YES	YES	YES	NO	NO	NO	NO
FAM101B	YES	NO	YES	YES	YES	NO	NO	NO	NO	NO	NO
FAM104B	YES	NO	NO	NO	YES	NO	NO	NO	NO	NO	NO
FAM107B	NO	NO	NO	NO	YES	NO	NO	NO	NO	NO	NO
FAM109A	NO	YES	NO	NO	NO	YES	NO	NO	NO	NO	NO
FAM110B	NO	NO	NO	NO	NO	NO	YES	NO	NO	NO	NO
FAM111B	YES	NO	NO	NO	NO	NO	NO	NO	NO	NO	NO
FAM114A1	NO	NO	NO	NO	NO	YES	YES	NO	NO	NO	NO
FAM116B	NO	NO	NO	NO	NO	YES	YES	NO	NO	NO	NO
FAM117B	YES	NO	NO	YES	YES	YES	YES	NO	NO	NO	NO
FAM122A	YES	NO	YES	YES	YES	YES	YES	NO	NO	NO	NO
FAM123B	NO	NO	NO	YES	NO	NO	YES	NO	NO	NO	NO
FAM125A	NO	NO	NO	NO	NO	YES	NO	NO	NO	NO	NO
FAM125B	NO	YES	NO	NO	NO	NO	NO	NO	NO	NO	NO
FAM126A	YES	NO	NO	NO	YES	NO	NO	NO	NO	NO	NO
FAM127A	YES	NO	NO	YES	YES	NO	NO	NO	NO	NO	NO
FAM127B	YES	NO	YES	YES	YES	NO	YES	NO	NO	NO	NO
FAM127C	YES	NO	NO	YES	YES	NO	YES	NO	NO	NO	NO
FAM129A	YES	NO	YES	YES	YES	YES	YES	NO	NO	NO	NO
FAM129B	NO	NO	YES	NO	YES	YES	YES	NO	YES	NO	NO
FAM131C	NO	YES	YES	YES	NO	YES	YES	NO	NO	NO	NO
FAM132A	NO	NO	NO	YES	NO	YES	NO	NO	NO	NO	NO
FAM13A	YES	NO	NO	YES	YES	NO	YES	NO	NO	NO	NO
FAM13B	YES	NO	NO	NO	NO	NO	NO	NO	NO	NO	NO
FAM13C	YES	YES	NO	YES	YES	NO	YES	NO	NO	NO	NO
FAM149A	YES	NO	NO	NO	YES	NO	YES	NO	NO	NO	NO
FAM155A	YES	NO	NO	YES	YES	NO	YES	NO	NO	NO	NO
FAM160A1	NO	NO	NO	YES	YES	NO	YES	NO	NO	NO	NO
FAM162A	YES	YES	YES	YES	YES	YES	YES	NO	NO	NO	NO
FAM165B	NO	YES	NO	YES	NO	NO	NO	NO	NO	NO	NO
FAM167A	NO	YES	NO	YES	NO	YES	YES	NO	NO	NO	NO
FAM168A	NO	NO	NO	NO	NO	NO	YES	NO	NO	NO	NO
FAM171A1	NO	YES	NO	NO	NO	YES	YES	NO	NO	NO	NO
FAM171A2	NO	YES	NO	YES	NO	YES	YES	NO	NO	NO	NO
FAM171B	YES	NO	NO	NO	YES	NO	NO	NO	NO	NO	NO
FAM172A	YES	NO	NO	YES	YES	NO	YES	NO	NO	NO	YES
FAM174A	YES	NO	NO	YES	YES	NO	NO	NO	NO	NO	YES
FAM175A	NO	NO	NO	NO	YES	YES	YES	NO	NO	NO	NO
FAM179B	NO	NO	NO	NO	NO	NO	YES	NO	NO	NO	NO
FAM184A	YES	NO	NO	YES	YES	NO	NO	NO	NO	NO	YES
FAM185A	NO	NO	NO	NO	YES	NO	NO	NO	NO	NO	NO
FAM188A	NO	NO	NO	NO	YES	NO	NO	NO	NO	NO	NO
FAM188B	NO	NO	NO	NO	NO	NO	YES	NO	NO	NO	NO
FAM189B	NO	YES	NO	YES	NO	YES	YES	NO	NO	NO	NO
FAM18B1	NO	NO	YES	NO	YES	NO	NO	NO	NO	NO	NO
FAM195A	NO	YES	YES	NO	NO	NO	NO	NO	NO	NO	NO
FAM198B	NO	YES	NO	YES	NO	YES	NO	NO	NO	NO	NO
FAM200A	YES	NO	NO	NO	YES	NO	NO	NO	NO	NO	NO
FAM201A	NO	YES	NO	YES	NO	YES	YES	NO	NO	NO	NO
FAM204A	NO	NO	NO	NO	NO	YES	NO	NO	NO	NO	NO
FAM206A	NO	NO	YES	NO	YES	YES	YES	NO	NO	NO	NO
FAM207A	NO	NO	YES	NO	NO	NO	NO	NO	NO	NO	NO
FAM208A	NO	NO	NO	NO	YES	NO	YES	NO	NO	NO	NO
FAM210A	NO	NO	YES	NO	YES	YES	YES	NO	NO	NO	NO
FAM213A	NO	NO	NO	YES	NO	NO	YES	NO	NO	NO	NO
FAM214A	YES	NO	NO	NO	NO	NO	NO	NO	NO	NO	NO
FAM214B	NO	NO	NO	YES	NO	YES	YES	NO	NO	NO	NO
FAM215A	NO	NO	NO	NO	NO	NO	YES	NO	NO	NO	NO
FAM216A	NO	NO	YES	NO	NO	NO	NO	NO	NO	NO	NO
FAM3C	NO	YES	YES	YES	YES	YES	YES	NO	NO	NO	YES
FAM43A	NO	NO	YES	NO	YES	YES	YES	NO	NO	NO	NO
FAM46A	YES	YES	YES	YES	YES	YES	YES	NO	NO	NO	NO
FAM49B	NO	NO	YES	NO	YES	NO	NO	NO	NO	NO	NO
FAM50B	NO	YES	NO	YES	NO	YES	YES	NO	NO	NO	NO
FAM54A	NO	NO	YES	NO	NO	NO	NO	NO	NO	NO	NO
FAM57A	NO	NO	YES	NO	NO	NO	NO	NO	NO	NO	NO
FAM59A	YES	NO	NO	YES	YES	NO	NO	NO	NO	NO	NO
FAM59B	NO	YES	NO	YES	NO	YES	NO	NO	NO	NO	NO
FAM60A	NO	NO	YES	NO	YES	YES	YES	NO	NO	NO	NO
FAM63A	NO	YES	NO	YES	NO	YES	YES	NO	NO	NO	NO
FAM63B	YES	NO	YES	YES	YES	YES	YES	NO	NO	NO	NO
FAM64A	NO	NO	YES	NO	NO	NO	NO	NO	NO	NO	NO
FAM66C	NO	NO	NO	YES	NO	YES	YES	NO	NO	NO	NO
FAM69B	NO	NO	NO	NO	NO	YES	NO	NO	NO	NO	NO
FAM72D	NO	NO	YES	NO	YES	NO	NO	NO	NO	NO	NO
FAM73A	NO	NO	YES	NO	YES	NO	NO	NO	NO	NO	NO
FAM81A	YES	NO	NO	YES	NO	NO	YES	NO	NO	NO	NO
FAM82A1	YES	NO	NO	YES	YES	YES	NO	NO	NO	NO	NO
FAM82B	NO	NO	NO	NO	NO	YES	NO	NO	NO	NO	YES
FAM83D	NO	NO	YES	NO	NO	NO	NO	NO	NO	NO	NO
FAM83G	NO	NO	YES	NO	NO	YES	NO	NO	NO	NO	NO
FAM83H	NO	YES	NO	YES	NO	YES	NO	NO	NO	NO	NO
FAM84B	NO	NO	NO	NO	NO	YES	NO	NO	NO	NO	NO
FAM86DP	NO	NO	YES	NO	YES	NO	YES	NO	NO	NO	NO
FAM89B	YES	NO	YES	YES	YES	YES	YES	NO	NO	NO	NO
FAM8A1	NO	NO	NO	NO	NO	YES	NO	NO	NO	NO	NO
FAM96B	NO	NO	YES	NO	YES	NO	NO	NO	NO	NO	NO
FAM98B	NO	NO	YES	NO	YES	NO	NO	NO	NO	NO	NO
FAM98C	NO	NO	NO	YES	NO	YES	YES	NO	NO	NO	NO
FAM9C	NO	NO	YES	NO	YES	YES	NO	NO	NO	NO	NO
FANCB	NO	NO	NO	NO	YES	NO	NO	NO	NO	NO	NO
FANCC	YES	NO	NO	NO	NO	NO	NO	NO	NO	NO	NO
FANCF	NO	NO	NO	NO	NO	NO	YES	NO	NO	NO	NO
FANK1	NO	NO	NO	NO	NO	YES	NO	NO	NO	NO	NO
FAR2	YES	YES	NO	YES	YES	YES	YES	YES	NO	NO	NO
FARP1	YES	NO	NO	NO	NO	NO	NO	NO	NO	NO	NO
FARSA	NO	NO	YES	NO	NO	NO	NO	NO	NO	NO	NO
FARSB	NO	NO	YES	NO	YES	NO	NO	NO	NO	NO	NO
FASTKD2	NO	NO	NO	NO	NO	NO	YES	NO	NO	NO	NO
FAXC	YES	NO	NO	YES	NO	NO	YES	NO	NO	NO	NO
FBL	NO	NO	YES	YES	YES	YES	YES	NO	NO	NO	NO
FBLIM1	NO	YES	NO	YES	NO	YES	YES	NO	NO	NO	NO
FBLL1	NO	NO	NO	YES	NO	YES	NO	NO	NO	NO	NO
FBLN1	NO	YES	NO	NO	NO	YES	YES	NO	NO	NO	NO
FBN2	YES	NO	NO	YES	YES	NO	YES	NO	NO	NO	NO
FBXL14	YES	NO	NO	YES	YES	YES	YES	NO	YES	YES	NO
FBXL16	NO	YES	NO	YES	NO	YES	YES	NO	NO	NO	NO
FBXL17	YES	NO	NO	YES	YES	YES	YES	NO	NO	NO	NO
FBXL18	NO	NO	YES	YES	YES	NO	YES	NO	NO	NO	NO
FBXL19	NO	YES	NO	YES	NO	YES	YES	NO	NO	NO	NO
FBXL3	YES	NO	NO	NO	YES	NO	NO	NO	NO	NO	NO
FBXL4	NO	NO	NO	NO	YES	NO	NO	NO	NO	NO	YES
FBXO15	NO	NO	NO	NO	NO	NO	YES	NO	NO	NO	NO
FBXO17	NO	YES	YES	YES	NO	YES	YES	NO	NO	NO	NO
FBXO2	NO	YES	YES	YES	NO	YES	YES	NO	NO	NO	NO
FBXO27	NO	YES	YES	YES	YES	YES	YES	NO	NO	NO	NO
FBXO28	NO	NO	YES	NO	YES	YES	NO	NO	NO	NO	NO
FBXO30	NO	NO	NO	NO	YES	NO	NO	NO	NO	NO	YES
FBXO31	NO	NO	YES	NO	NO	NO	NO	NO	NO	NO	NO
FBXO32	YES	NO	NO	YES	NO	YES	YES	NO	NO	NO	NO
FBXO33	NO	NO	NO	NO	YES	NO	NO	NO	NO	NO	NO
FBXO4	NO	NO	YES	YES	YES	YES	YES	YES	NO	NO	NO
FBXO41	NO	YES	NO	YES	NO	YES	YES	NO	NO	NO	NO
FBXO43	NO	NO	NO	NO	YES	NO	NO	NO	NO	NO	YES
FBXO44	NO	NO	NO	NO	NO	YES	NO	NO	NO	NO	NO
FBXO45	NO	NO	YES	NO	YES	NO	NO	NO	NO	NO	NO
FBXO46	NO	NO	NO	YES	NO	YES	YES	NO	YES	NO	NO
FBXO48	YES	NO	NO	NO	NO	NO	NO	NO	NO	NO	NO
FBXO5	YES	NO	YES	NO	YES	NO	NO	NO	YES	NO	NO
FBXO6	NO	YES	NO	YES	NO	YES	NO	NO	NO	NO	NO
FBXW11	NO	NO	YES	NO	YES	NO	NO	NO	NO	NO	NO
FCGRT	NO	YES	NO	YES	NO	YES	YES	NO	NO	NO	NO
FCHO1	NO	YES	YES	YES	YES	YES	YES	NO	NO	NO	NO
FDXR	NO	NO	NO	NO	NO	NO	YES	NO	NO	NO	NO
FEM1B	NO	NO	YES	NO	NO	NO	NO	NO	NO	NO	NO
FEM1C	NO	NO	NO	NO	YES	NO	NO	NO	NO	NO	NO
FEN1	YES	NO	NO	NO	NO	NO	NO	NO	NO	NO	NO
FER	NO	NO	NO	NO	YES	NO	YES	NO	NO	NO	YES
FERMT1	NO	YES	YES	YES	NO	YES	YES	NO	NO	NO	NO
FEZ2	NO	NO	YES	NO	NO	YES	NO	NO	YES	YES	NO
FEZF1	YES	NO	NO	NO	YES	NO	NO	NO	NO	NO	NO
FGD4	YES	NO	NO	YES	NO	NO	NO	NO	NO	NO	YES
FGF11	NO	YES	NO	YES	NO	YES	YES	NO	NO	NO	NO
FGF12	YES	NO	NO	YES	YES	NO	YES	NO	NO	NO	YES
FGF5	NO	YES	NO	NO	NO	YES	NO	NO	YES	YES	NO
FGGY	NO	NO	NO	NO	NO	YES	YES	NO	YES	NO	NO
FHL1	YES	YES	YES	YES	YES	YES	YES	NO	NO	NO	NO
FHL2	NO	NO	YES	NO	NO	NO	NO	NO	NO	NO	NO
FHL3	NO	NO	NO	NO	NO	YES	YES	NO	YES	NO	NO
FHOD1	NO	NO	YES	NO	YES	YES	YES	NO	NO	NO	NO
FHOD3	NO	NO	NO	YES	YES	NO	YES	NO	NO	NO	NO
FIBCD1	NO	YES	NO	NO	NO	YES	YES	NO	NO	NO	NO
FIBP	NO	NO	YES	YES	YES	YES	YES	NO	NO	NO	NO
FIS1	YES	NO	NO	NO	YES	NO	NO	NO	NO	NO	NO
FIZ1	YES	NO	NO	YES	NO	NO	NO	NO	NO	NO	NO
FKBP10	NO	YES	NO	YES	NO	YES	YES	NO	NO	NO	NO
FKBP1A	NO	NO	YES	NO	YES	YES	YES	NO	NO	NO	NO
FKBP1B	NO	YES	NO	YES	NO	NO	NO	YES	NO	NO	NO
FKBP4	NO	NO	YES	NO	NO	NO	NO	NO	NO	NO	NO
FKBP8	NO	YES	NO	YES	NO	YES	YES	NO	NO	NO	NO
FKBP9	NO	NO	NO	YES	NO	NO	YES	NO	YES	NO	NO
FKBP9L	NO	NO	NO	NO	NO	NO	YES	NO	NO	NO	NO
FKBPL	NO	NO	YES	NO	NO	NO	NO	NO	NO	NO	NO
FLI1	NO	NO	NO	NO	NO	YES	NO	NO	NO	NO	NO
FLJ22184	NO	YES	NO	YES	NO	YES	YES	NO	NO	NO	NO
FLJ33630	NO	NO	NO	YES	YES	YES	YES	NO	NO	NO	NO
FLJ34690	NO	NO	NO	NO	NO	NO	YES	NO	NO	NO	NO
FLJ35282	NO	YES	NO	YES	NO	NO	YES	NO	NO	NO	NO
FLJ35390	NO	YES	NO	YES	NO	YES	YES	NO	NO	NO	NO
FLJ35776	NO	NO	NO	YES	NO	NO	YES	NO	NO	NO	NO
FLJ39653	NO	NO	NO	NO	NO	NO	YES	NO	NO	NO	NO
FLJ42351	NO	NO	NO	NO	NO	YES	NO	NO	NO	NO	NO
FLJ42709	YES	NO	NO	YES	YES	YES	YES	NO	NO	NO	NO
FLJ43663	NO	NO	NO	NO	NO	YES	YES	NO	NO	NO	NO
FLJ44635	NO	NO	NO	NO	NO	NO	YES	NO	NO	NO	NO
FLJ45974	NO	NO	NO	NO	YES	NO	YES	NO	NO	NO	NO
FLJ46906	NO	NO	NO	NO	YES	NO	YES	NO	NO	NO	NO
FLJ90757	NO	NO	NO	YES	NO	YES	YES	NO	NO	NO	NO
FLNC	YES	NO	NO	NO	NO	NO	NO	NO	NO	NO	NO
FLOT1	NO	NO	YES	YES	YES	NO	NO	NO	NO	NO	NO
FLT3LG	NO	YES	NO	YES	NO	YES	YES	NO	NO	NO	NO
FLYWCH1	NO	NO	NO	NO	NO	YES	NO	NO	NO	NO	NO
FLYWCH2	NO	NO	NO	NO	NO	YES	NO	NO	NO	NO	NO
FMNL1	NO	YES	NO	NO	NO	YES	YES	NO	YES	YES	NO
FMNL2	NO	NO	YES	NO	NO	YES	NO	NO	YES	NO	YES
FN1	YES	NO	NO	YES	YES	NO	YES	NO	NO	NO	NO
FN3K	NO	YES	NO	NO	NO	YES	YES	NO	NO	NO	NO
FNDC3A	NO	NO	NO	NO	YES	NO	NO	NO	NO	NO	NO
FNDC4	NO	YES	NO	YES	NO	YES	YES	NO	NO	NO	NO
FNDC5	NO	NO	NO	NO	NO	YES	NO	NO	NO	NO	NO
FNIP2	YES	NO	NO	NO	YES	NO	NO	NO	NO	NO	NO
FOPNL	NO	NO	YES	NO	YES	NO	NO	NO	NO	NO	NO
FOS	NO	NO	YES	YES	YES	YES	YES	NO	NO	NO	NO
FOSL1	NO	NO	YES	NO	YES	NO	YES	NO	NO	NO	NO
FOSL2	NO	YES	YES	YES	NO	YES	NO	NO	YES	YES	NO
FOXC1	YES	NO	NO	YES	YES	NO	YES	NO	NO	NO	NO
FOXD1	NO	YES	YES	NO	NO	NO	NO	NO	YES	YES	NO
FOXD3	NO	NO	NO	YES	NO	NO	YES	NO	NO	NO	NO
FOXJ3	NO	NO	NO	NO	NO	NO	YES	NO	NO	NO	NO
FOXK1	NO	NO	NO	NO	YES	YES	YES	NO	NO	NO	NO
FOXK2	NO	NO	YES	NO	NO	NO	NO	NO	NO	NO	NO
FOXN2	NO	NO	NO	YES	YES	NO	YES	NO	NO	NO	NO
FOXN3	YES	NO	NO	YES	YES	NO	YES	NO	NO	NO	NO
FOXO1	YES	NO	NO	NO	YES	NO	YES	NO	NO	NO	NO
FOXO3	YES	NO	NO	NO	NO	NO	NO	NO	NO	NO	NO
FOXO3B	NO	NO	NO	YES	NO	YES	YES	NO	NO	NO	NO
FOXO4	YES	NO	NO	YES	NO	YES	YES	NO	NO	NO	NO
FOXP1	NO	NO	NO	YES	NO	NO	YES	NO	NO	NO	NO
FOXP2	YES	NO	NO	YES	YES	NO	YES	NO	NO	NO	YES
FOXS1	NO	NO	NO	NO	NO	NO	YES	NO	NO	NO	NO
FRA10AC1	NO	NO	NO	NO	NO	YES	YES	NO	NO	NO	NO
FRAT1	NO	NO	NO	YES	NO	YES	YES	NO	NO	NO	NO
FRAT2	NO	NO	NO	NO	NO	YES	NO	NO	NO	NO	NO
FREM1	NO	NO	NO	YES	NO	NO	YES	NO	NO	NO	NO
FRMD3	YES	YES	YES	YES	YES	YES	YES	NO	NO	NO	NO
FRMD4A	NO	YES	YES	YES	YES	YES	YES	NO	NO	NO	NO
FRMD5	YES	YES	YES	YES	YES	NO	NO	NO	NO	NO	NO
FRMD8	NO	NO	NO	NO	NO	YES	NO	NO	NO	NO	NO
FRRS1	YES	NO	NO	NO	YES	NO	YES	NO	NO	NO	NO
FSCN1	NO	YES	YES	YES	YES	YES	YES	NO	YES	YES	NO
FSD1	NO	YES	NO	YES	NO	YES	YES	YES	NO	NO	NO
FSIP1	YES	NO	YES	NO	YES	YES	YES	NO	NO	NO	NO
FTCD	NO	YES	NO	YES	NO	YES	YES	NO	NO	NO	NO
FTL	YES	NO	NO	NO	YES	NO	NO	NO	NO	NO	NO
FTO	YES	NO	NO	NO	YES	NO	NO	NO	NO	NO	NO
FTSJD1	NO	NO	NO	YES	NO	YES	YES	NO	NO	NO	NO
FTX	NO	NO	NO	NO	NO	NO	YES	NO	NO	NO	NO
FUBP3	NO	NO	YES	NO	YES	YES	NO	NO	NO	NO	NO
FUNDC2	YES	NO	NO	NO	NO	NO	NO	NO	NO	NO	NO
FURIN	NO	NO	NO	YES	YES	YES	YES	NO	NO	NO	NO
FUT10	NO	NO	NO	NO	NO	NO	YES	NO	NO	NO	NO
FUT11	NO	NO	NO	NO	NO	NO	YES	NO	NO	NO	NO
FUT4	YES	NO	NO	NO	YES	NO	NO	NO	NO	NO	NO
FUT8	NO	NO	NO	NO	NO	YES	YES	YES	NO	NO	YES
FUT9	YES	NO	NO	YES	YES	YES	YES	NO	NO	NO	YES
FXR1	NO	NO	NO	NO	YES	NO	NO	NO	NO	NO	NO
FXYD1	NO	NO	NO	NO	NO	YES	NO	NO	NO	NO	NO
FXYD5	NO	YES	YES	YES	NO	YES	NO	NO	NO	NO	NO
FXYD6	NO	YES	NO	NO	NO	YES	NO	NO	NO	NO	NO
FYN	YES	NO	YES	YES	YES	YES	YES	NO	NO	NO	YES
FZD1	YES	NO	YES	YES	YES	YES	YES	NO	NO	NO	NO
FZD3	YES	NO	NO	YES	YES	NO	YES	YES	NO	NO	NO
G0S2	NO	YES	YES	YES	YES	YES	YES	YES	YES	NO	NO
G3BP1	NO	NO	YES	NO	YES	NO	NO	NO	YES	NO	NO
GAA	NO	NO	NO	NO	NO	NO	YES	NO	NO	NO	NO
GAB1	YES	NO	NO	YES	YES	NO	YES	NO	NO	NO	NO
GAB2	YES	NO	NO	YES	YES	NO	YES	NO	NO	NO	NO
GABBR1	NO	NO	NO	YES	NO	YES	YES	NO	NO	NO	NO
GABPB2	NO	NO	NO	NO	NO	YES	NO	NO	NO	NO	NO
GABRA3	YES	NO	NO	YES	YES	NO	YES	YES	NO	NO	NO
GABRA4	NO	NO	NO	NO	NO	YES	YES	NO	NO	NO	NO
GABRB3	YES	NO	NO	YES	YES	YES	YES	NO	NO	NO	NO
GABRD	NO	YES	NO	NO	NO	YES	NO	NO	NO	NO	NO
GABRQ	YES	NO	NO	NO	YES	NO	NO	NO	NO	NO	NO
GADD45A	NO	NO	YES	YES	YES	NO	NO	NO	YES	NO	NO
GADD45GIP1	NO	NO	YES	NO	NO	NO	NO	NO	NO	NO	NO
GAGE1	NO	NO	YES	NO	YES	NO	NO	NO	NO	NO	NO
GALC	NO	YES	NO	YES	NO	YES	YES	NO	NO	NO	NO
GALE	NO	NO	YES	NO	YES	YES	NO	NO	NO	NO	NO
GALK1	NO	NO	NO	NO	NO	YES	YES	NO	YES	NO	NO
GALK2	NO	NO	YES	NO	YES	NO	YES	NO	NO	NO	NO
GALNT1	NO	NO	NO	NO	YES	NO	NO	NO	NO	NO	NO
GALNT13	YES	NO	NO	YES	YES	NO	YES	NO	NO	NO	YES
GALNT14	NO	YES	NO	NO	NO	YES	YES	NO	NO	NO	NO
GALNT3	YES	NO	NO	NO	YES	NO	YES	NO	NO	NO	YES
GALNT4	NO	NO	NO	YES	NO	YES	YES	NO	NO	NO	NO
GALNT6	NO	YES	NO	NO	NO	YES	YES	YES	NO	NO	NO
GALNT7	NO	NO	NO	NO	NO	NO	YES	NO	NO	NO	NO
GALNTL1	NO	NO	YES	NO	NO	YES	YES	NO	NO	NO	NO
GAMT	NO	NO	YES	NO	YES	YES	YES	NO	NO	NO	NO
GANC	NO	NO	NO	NO	NO	YES	YES	NO	NO	NO	NO
GAPDH	NO	NO	YES	YES	YES	YES	YES	NO	NO	NO	NO
GARS	YES	NO	YES	YES	YES	YES	YES	NO	NO	NO	NO
GART	NO	NO	YES	NO	NO	NO	NO	NO	NO	NO	NO
GAS5	NO	YES	YES	YES	YES	YES	YES	NO	NO	NO	NO
GATA6	NO	YES	YES	YES	YES	YES	YES	YES	NO	NO	NO
GATAD1	YES	NO	NO	YES	NO	NO	YES	NO	NO	NO	NO
GATAD2A	NO	NO	YES	NO	NO	NO	NO	NO	NO	NO	NO
GATM	NO	NO	NO	NO	YES	NO	NO	NO	NO	NO	NO
GBAS	NO	NO	NO	NO	NO	YES	NO	NO	NO	NO	NO
GBE1	NO	NO	NO	NO	YES	NO	NO	NO	NO	NO	NO
GBP1	NO	YES	NO	YES	NO	YES	YES	NO	NO	NO	NO
GBP2	NO	YES	NO	YES	YES	YES	YES	NO	NO	NO	NO
GCC1	YES	NO	NO	NO	YES	NO	NO	NO	NO	NO	NO
GCC2	NO	NO	NO	NO	NO	YES	NO	NO	NO	NO	NO
GCNT1	YES	NO	NO	YES	YES	NO	NO	NO	NO	NO	NO
GDAP1	YES	NO	NO	YES	YES	NO	YES	NO	NO	NO	YES
GDF1	NO	NO	YES	NO	NO	NO	NO	NO	NO	NO	NO
GDF15	YES	YES	YES	YES	YES	YES	YES	NO	NO	NO	NO
GDF6	YES	YES	YES	YES	YES	YES	YES	NO	NO	NO	NO
GDF9	NO	NO	NO	NO	YES	NO	YES	NO	NO	NO	NO
GDI2	NO	NO	NO	NO	YES	NO	YES	NO	NO	NO	NO
GDPD1	NO	NO	NO	NO	NO	YES	NO	NO	NO	NO	YES
GDPD3	NO	NO	NO	NO	NO	NO	YES	NO	NO	NO	NO
GEM	NO	NO	YES	NO	NO	NO	NO	NO	NO	NO	YES
GEMIN4	NO	NO	YES	NO	NO	NO	NO	NO	NO	NO	NO
GEMIN5	NO	NO	YES	NO	YES	NO	NO	NO	NO	NO	NO
GEMIN8	NO	NO	NO	YES	NO	YES	YES	NO	NO	NO	NO
GFM1	NO	NO	YES	NO	YES	NO	NO	NO	NO	NO	NO
GFPT2	NO	NO	YES	NO	YES	NO	NO	YES	NO	NO	NO
GGN	NO	NO	NO	NO	YES	YES	YES	NO	YES	NO	NO
GHDC	NO	NO	NO	NO	NO	NO	YES	NO	NO	NO	NO
GHITM	NO	NO	YES	NO	NO	NO	NO	NO	NO	NO	NO
GHR	YES	NO	NO	NO	YES	NO	NO	NO	NO	NO	NO
GIN1	YES	NO	YES	NO	YES	YES	YES	NO	NO	NO	YES
GINS2	YES	NO	NO	NO	YES	NO	NO	NO	NO	NO	NO
GIPC3	NO	YES	NO	YES	NO	YES	YES	NO	NO	NO	NO
GIPR	NO	YES	NO	NO	NO	YES	NO	NO	NO	NO	NO
GIT1	NO	NO	YES	NO	NO	YES	NO	NO	NO	NO	NO
GJA1	YES	NO	NO	YES	YES	NO	YES	NO	NO	NO	YES
GJB2	NO	YES	YES	YES	YES	YES	YES	NO	NO	NO	NO
GJD3	NO	YES	NO	NO	NO	NO	NO	NO	NO	NO	NO
GK	YES	NO	NO	YES	YES	NO	YES	NO	NO	NO	NO
GLB1	NO	NO	NO	NO	NO	NO	YES	NO	NO	NO	NO
GLB1L	NO	NO	NO	NO	NO	NO	YES	NO	NO	NO	NO
GLB1L2	NO	NO	NO	YES	NO	NO	YES	NO	NO	NO	NO
GLCCI1	YES	NO	NO	NO	YES	NO	NO	NO	NO	NO	YES
GLCE	NO	NO	NO	NO	YES	NO	NO	NO	NO	NO	NO
GLDC	NO	YES	YES	YES	YES	YES	YES	YES	NO	NO	NO
GLI1	NO	YES	NO	YES	NO	YES	YES	NO	NO	NO	NO
GLIPR1	NO	YES	NO	YES	NO	YES	YES	NO	NO	NO	YES
GLIS3	NO	YES	YES	YES	YES	YES	YES	NO	NO	NO	NO
GLO1	NO	NO	YES	NO	YES	NO	NO	NO	NO	NO	NO
GLOD4	NO	NO	YES	NO	NO	NO	NO	NO	NO	NO	NO
GLRX	NO	NO	YES	NO	YES	YES	YES	YES	NO	NO	NO
GLRX3	NO	NO	YES	NO	YES	NO	NO	NO	NO	NO	NO
GLTPD1	NO	NO	NO	YES	NO	NO	YES	NO	NO	NO	NO
GLTSCR2	NO	NO	NO	YES	YES	YES	NO	NO	NO	NO	NO
GLUD1	NO	NO	YES	NO	YES	YES	YES	NO	NO	NO	NO
GLUL	NO	NO	NO	NO	YES	YES	YES	NO	NO	NO	NO
GM2A	NO	YES	NO	YES	NO	YES	YES	NO	NO	NO	NO
GMDS	YES	NO	NO	YES	YES	NO	NO	NO	NO	NO	YES
GMPS	NO	NO	NO	NO	YES	NO	NO	NO	NO	NO	YES
GNA11	NO	NO	YES	NO	NO	NO	NO	NO	NO	NO	NO
GNA13	NO	NO	YES	NO	YES	NO	YES	NO	NO	NO	NO
GNAI1	YES	NO	NO	YES	YES	NO	YES	NO	NO	NO	YES
GNAI2	NO	NO	YES	NO	NO	YES	NO	NO	YES	NO	NO
GNAI3	NO	NO	YES	NO	YES	NO	NO	NO	NO	NO	NO
GNB1	NO	NO	YES	NO	NO	NO	NO	NO	NO	NO	NO
GNB2L1	NO	NO	YES	YES	YES	YES	YES	NO	YES	NO	NO
GNB5	NO	NO	NO	NO	YES	NO	NO	NO	NO	NO	NO
GNE	NO	NO	YES	NO	YES	NO	YES	YES	NO	NO	NO
GNG10	NO	NO	NO	NO	YES	NO	NO	NO	NO	NO	NO
GNG11	YES	YES	NO	YES	YES	YES	YES	YES	YES	NO	YES
GNG12	NO	NO	YES	NO	YES	NO	YES	NO	NO	NO	NO
GNG4	NO	YES	YES	YES	YES	YES	YES	NO	NO	NO	NO
GNG7	NO	YES	NO	NO	NO	YES	NO	NO	NO	NO	NO
GNL2	NO	NO	YES	NO	NO	NO	NO	NO	NO	NO	NO
GNPDA1	NO	NO	NO	YES	YES	YES	YES	NO	NO	NO	NO
GNPNAT1	NO	NO	YES	NO	NO	NO	NO	NO	NO	NO	NO
GNPTAB	YES	NO	NO	NO	NO	NO	YES	NO	NO	NO	NO
GNRHR2	NO	NO	YES	NO	YES	NO	NO	NO	NO	NO	NO
GOLGA5	NO	NO	NO	NO	NO	YES	NO	NO	NO	NO	NO
GOLT1B	NO	NO	NO	NO	YES	NO	NO	NO	NO	NO	NO
GOSR1	NO	NO	NO	NO	NO	NO	YES	NO	NO	NO	NO
GOT1	NO	NO	YES	NO	YES	NO	NO	NO	NO	NO	NO
GOT2	NO	NO	YES	NO	NO	NO	NO	NO	NO	NO	NO
GPC6	NO	NO	NO	NO	NO	YES	YES	NO	YES	YES	NO
GPD1L	YES	NO	NO	YES	YES	NO	YES	NO	NO	NO	NO
GPD2	YES	NO	YES	NO	YES	NO	YES	NO	NO	NO	YES
GPER	NO	NO	NO	YES	NO	YES	YES	NO	NO	NO	NO
GPHN	YES	NO	NO	YES	YES	NO	YES	NO	NO	NO	YES
GPI	YES	YES	YES	YES	YES	YES	YES	NO	NO	NO	NO
GPLD1	YES	NO	NO	YES	NO	YES	NO	NO	NO	NO	NO
GPM6A	YES	NO	NO	YES	YES	NO	YES	YES	NO	NO	NO
GPM6B	NO	NO	NO	YES	NO	NO	YES	NO	NO	NO	NO
GPN3	NO	NO	YES	NO	YES	NO	NO	NO	NO	NO	NO
GPR137B	NO	NO	NO	YES	NO	YES	YES	NO	NO	NO	NO
GPR137C	YES	NO	NO	NO	NO	NO	NO	NO	NO	NO	NO
GPR141	NO	NO	NO	NO	NO	NO	YES	NO	NO	NO	NO
GPR160	YES	YES	NO	YES	YES	NO	YES	NO	NO	NO	NO
GPR161	YES	NO	NO	YES	NO	NO	YES	NO	NO	NO	NO
GPR162	NO	YES	NO	YES	NO	YES	YES	NO	NO	NO	NO
GPR19	NO	NO	NO	NO	NO	NO	YES	NO	NO	NO	YES
GPR20	NO	YES	NO	YES	YES	YES	YES	NO	NO	NO	NO
GPR3	NO	NO	YES	NO	YES	YES	YES	YES	NO	NO	NO
GPR37	YES	NO	NO	YES	YES	NO	YES	YES	NO	NO	NO
GPR4	NO	YES	YES	YES	NO	YES	YES	YES	NO	NO	NO
GPR56	NO	YES	YES	YES	YES	YES	YES	NO	NO	NO	NO
GPR63	YES	NO	NO	YES	YES	NO	YES	NO	NO	NO	YES
GPRC5A	NO	NO	YES	NO	NO	NO	NO	NO	YES	YES	NO
GPRIN1	NO	NO	YES	NO	YES	NO	NO	NO	NO	NO	NO
GPSM1	NO	YES	NO	YES	NO	YES	YES	NO	NO	NO	NO
GPSM2	NO	NO	NO	NO	YES	NO	NO	NO	NO	NO	NO
GPSM3	NO	NO	NO	NO	NO	YES	YES	NO	NO	NO	NO
GPT2	NO	NO	YES	YES	YES	YES	YES	NO	NO	NO	NO
GRAMD1A	NO	YES	YES	NO	NO	YES	NO	NO	NO	NO	NO
GRAMD1B	NO	YES	YES	YES	YES	YES	YES	NO	NO	NO	NO
GRAMD1C	NO	NO	NO	NO	NO	YES	YES	NO	NO	NO	NO
GRAMD3	YES	NO	NO	YES	NO	NO	NO	NO	NO	NO	NO
GRAMD4	NO	YES	NO	YES	NO	YES	YES	NO	NO	NO	NO
GRB14	NO	NO	NO	NO	YES	NO	YES	NO	NO	NO	YES
GRB2	NO	NO	YES	NO	NO	NO	NO	NO	NO	NO	NO
GREB1L	YES	NO	NO	NO	NO	NO	NO	NO	NO	NO	NO
GRIN2D	NO	YES	NO	NO	NO	YES	YES	NO	YES	NO	NO
GRIP1	YES	NO	NO	YES	NO	NO	NO	NO	NO	NO	NO
GRK6	NO	NO	YES	NO	NO	NO	NO	NO	NO	NO	NO
GRPEL1	NO	NO	YES	NO	NO	NO	NO	NO	NO	NO	NO
GRPEL2	NO	NO	YES	YES	YES	YES	YES	NO	NO	NO	NO
GRSF1	NO	NO	YES	NO	YES	NO	NO	NO	NO	NO	NO
GRWD1	NO	NO	YES	NO	YES	NO	NO	NO	NO	NO	NO
GSG2	NO	NO	YES	NO	YES	NO	NO	NO	NO	NO	NO
GSK3A	NO	NO	YES	NO	YES	NO	NO	NO	NO	NO	NO
GSN	YES	YES	YES	YES	YES	YES	YES	NO	YES	NO	NO
GSPT1	NO	NO	YES	NO	NO	NO	NO	NO	NO	NO	NO
GSPT2	NO	NO	NO	NO	NO	YES	NO	NO	NO	NO	NO
GSTCD	NO	NO	NO	NO	YES	NO	NO	NO	NO	NO	NO
GSTM2	NO	YES	NO	YES	NO	YES	YES	NO	NO	NO	NO
GSTM4	NO	YES	NO	NO	NO	YES	YES	NO	NO	NO	NO
GSTO2	NO	YES	NO	NO	NO	YES	YES	NO	NO	NO	NO
GTDC1	NO	NO	NO	NO	YES	NO	NO	NO	NO	NO	YES
GTF2A1	YES	NO	YES	NO	YES	NO	NO	NO	NO	NO	NO
GTF2A2	NO	NO	YES	NO	NO	NO	NO	NO	NO	NO	NO
GTF2B	YES	NO	YES	NO	YES	YES	NO	NO	NO	NO	NO
GTF2E2	NO	NO	YES	NO	NO	NO	NO	NO	NO	NO	NO
GTF2F1	NO	NO	NO	NO	NO	YES	NO	NO	NO	NO	NO
GTF2H2B	NO	NO	NO	NO	NO	NO	YES	NO	NO	NO	NO
GTF2H2D	NO	NO	YES	NO	NO	NO	NO	NO	NO	NO	NO
GTF2H3	NO	NO	YES	NO	YES	YES	YES	NO	NO	NO	NO
GTF2H5	NO	NO	NO	NO	NO	YES	NO	NO	NO	NO	YES
GTF2I	YES	NO	NO	YES	YES	YES	YES	NO	NO	NO	NO
GTF2IRD1	NO	YES	NO	YES	NO	YES	YES	NO	NO	NO	NO
GTF3A	NO	NO	YES	NO	NO	NO	NO	NO	NO	NO	NO
GTF3C6	NO	YES	NO	YES	NO	YES	NO	NO	NO	NO	YES
GTPBP10	NO	NO	YES	NO	YES	YES	YES	NO	NO	NO	YES
GTPBP4	NO	NO	YES	NO	NO	NO	NO	NO	NO	NO	NO
GUCY1B2	NO	NO	NO	YES	NO	NO	YES	NO	NO	NO	NO
GULP1	YES	NO	NO	YES	YES	NO	YES	YES	NO	NO	NO
GUSB	NO	NO	NO	NO	NO	NO	YES	NO	NO	NO	NO
GYLTL1B	NO	NO	NO	NO	NO	NO	YES	NO	NO	NO	NO
GYS1	NO	YES	YES	YES	YES	YES	YES	NO	NO	NO	NO
H2AFX	YES	NO	YES	NO	YES	NO	NO	NO	NO	NO	NO
H2AFY2	NO	NO	NO	YES	NO	YES	YES	NO	NO	NO	NO
H2AFZ	NO	NO	NO	NO	YES	NO	NO	NO	NO	NO	NO
H3F3A	YES	NO	NO	NO	NO	NO	NO	NO	NO	NO	NO
H3F3B	NO	NO	YES	NO	YES	NO	NO	NO	NO	NO	NO
H6PD	NO	NO	NO	YES	NO	YES	YES	NO	NO	NO	NO
HADH	NO	NO	NO	YES	YES	NO	YES	NO	NO	NO	NO
HADHA	NO	NO	NO	NO	YES	NO	NO	NO	NO	NO	NO
HAGHL	NO	YES	NO	NO	NO	YES	YES	NO	NO	NO	NO
HAND2	YES	NO	NO	YES	YES	NO	YES	NO	NO	NO	NO
HARS	NO	NO	YES	NO	NO	NO	NO	NO	NO	NO	NO
HAUS2	NO	NO	YES	NO	NO	NO	NO	NO	NO	NO	NO
HAUS4	NO	NO	NO	NO	NO	NO	YES	NO	NO	NO	NO
HAUS6	NO	NO	YES	NO	YES	NO	NO	NO	NO	NO	NO
HAX1	NO	NO	YES	YES	YES	YES	NO	NO	NO	NO	NO
HBEGF	NO	NO	YES	NO	NO	NO	NO	YES	NO	NO	NO
HBP1	NO	NO	NO	NO	YES	NO	YES	NO	NO	NO	NO
HBQ1	NO	NO	YES	NO	NO	NO	NO	NO	NO	NO	NO
HBS1L	NO	NO	NO	NO	YES	NO	NO	NO	NO	NO	YES
HCFC1R1	NO	NO	NO	NO	NO	YES	YES	NO	NO	NO	NO
HCG11	YES	NO	YES	YES	YES	YES	YES	NO	NO	NO	NO
HCN2	NO	NO	NO	NO	NO	YES	NO	NO	NO	NO	NO
HCST	NO	NO	NO	YES	NO	NO	YES	NO	NO	NO	NO
HDAC1	NO	NO	NO	NO	NO	YES	YES	NO	NO	NO	NO
HDAC2	YES	NO	YES	NO	YES	NO	YES	NO	NO	NO	YES
HDAC4	YES	NO	NO	YES	YES	NO	YES	NO	NO	NO	NO
HDAC5	YES	NO	NO	YES	NO	NO	NO	NO	YES	NO	NO
HDAC9	YES	NO	NO	NO	NO	NO	NO	NO	NO	NO	NO
HDHD1	NO	NO	NO	NO	YES	NO	NO	NO	NO	NO	NO
HDX	YES	NO	NO	NO	NO	NO	NO	NO	NO	NO	NO
HEATR2	NO	NO	YES	NO	NO	YES	YES	NO	NO	NO	NO
HEATR3	NO	NO	YES	NO	NO	NO	NO	NO	NO	NO	NO
HEATR5B	NO	NO	NO	NO	NO	YES	YES	NO	NO	NO	NO
HEBP2	NO	YES	YES	YES	YES	YES	YES	NO	NO	NO	YES
HERC1	YES	NO	NO	NO	NO	NO	NO	NO	NO	NO	NO
HERC6	NO	YES	NO	YES	NO	YES	YES	NO	NO	NO	NO
HERPUD1	YES	NO	YES	YES	YES	YES	YES	NO	NO	NO	NO
HES1	NO	YES	NO	YES	NO	NO	NO	NO	NO	NO	NO
HES7	NO	NO	NO	NO	NO	YES	YES	NO	NO	NO	NO
HESX1	NO	NO	NO	NO	NO	YES	NO	NO	NO	NO	NO
HEXA	NO	NO	NO	YES	NO	NO	YES	NO	NO	NO	NO
HEXIM2	NO	NO	NO	NO	NO	YES	NO	NO	NO	NO	NO
HEY1	YES	YES	YES	YES	YES	YES	YES	YES	YES	NO	YES
HFE	NO	YES	NO	NO	NO	YES	YES	NO	NO	NO	YES
HHLA2	NO	NO	NO	NO	NO	YES	YES	NO	NO	NO	YES
HIAT1	NO	NO	NO	NO	YES	NO	YES	NO	NO	NO	NO
HIC1	NO	YES	YES	YES	YES	YES	NO	YES	NO	NO	NO
HIF1A	NO	NO	NO	NO	YES	NO	NO	NO	YES	NO	NO
HIGD1A	NO	NO	YES	NO	NO	NO	NO	NO	NO	NO	NO
HILPDA	NO	NO	YES	NO	YES	NO	NO	NO	NO	NO	NO
HINT2	NO	NO	NO	NO	YES	NO	YES	NO	NO	NO	NO
HINT3	NO	YES	YES	YES	YES	YES	YES	NO	NO	NO	NO
HIPK2	YES	NO	YES	YES	YES	YES	YES	NO	YES	NO	NO
HIRA	NO	NO	YES	YES	YES	YES	YES	NO	NO	NO	NO
HIRIP3	YES	NO	YES	NO	YES	NO	NO	NO	NO	NO	NO
HIST1H2BH	YES	NO	YES	NO	YES	NO	NO	NO	NO	NO	YES
HIST2H2BE	YES	NO	NO	NO	NO	NO	NO	NO	NO	NO	NO
HIVEP1	NO	NO	NO	YES	YES	YES	YES	NO	NO	NO	YES
HJURP	NO	NO	YES	NO	NO	NO	NO	NO	NO	NO	NO
HK1	NO	NO	YES	NO	NO	NO	NO	NO	NO	NO	NO
HK2	NO	YES	YES	YES	YES	YES	YES	NO	NO	NO	NO
HLA-DMA	NO	YES	NO	NO	NO	YES	NO	NO	NO	NO	NO
HLCS	YES	NO	NO	NO	YES	NO	YES	NO	NO	NO	NO
HLTF	NO	NO	YES	NO	YES	NO	NO	NO	NO	NO	NO
HLX	NO	YES	YES	YES	YES	YES	YES	NO	NO	NO	NO
HMBOX1	YES	NO	NO	YES	YES	NO	YES	NO	NO	NO	NO
HMGA1	NO	NO	YES	YES	YES	YES	YES	NO	YES	NO	NO
HMGA2	YES	YES	YES	YES	YES	YES	YES	NO	YES	YES	YES
HMGB1	NO	NO	NO	NO	YES	NO	NO	NO	NO	NO	NO
HMGB2	NO	NO	YES	NO	YES	NO	NO	NO	NO	NO	NO
HMGN3	YES	NO	NO	YES	NO	NO	NO	NO	NO	NO	YES
HMGN4	NO	NO	YES	NO	YES	YES	YES	NO	YES	NO	NO
HMGXB3	NO	NO	YES	NO	NO	NO	NO	NO	NO	NO	NO
HMGXB4	NO	NO	NO	NO	YES	NO	NO	NO	NO	NO	NO
HMMR	NO	NO	YES	NO	YES	NO	NO	NO	NO	NO	NO
HMOX1	NO	NO	YES	NO	NO	NO	NO	NO	NO	NO	NO
HN1	NO	NO	YES	NO	NO	NO	NO	NO	NO	NO	NO
HNF4G	YES	YES	NO	YES	YES	YES	YES	NO	NO	NO	YES
HNRNPA0	YES	NO	YES	NO	YES	NO	YES	NO	NO	NO	NO
HNRNPA1	NO	NO	YES	YES	YES	YES	YES	NO	NO	NO	NO
HNRNPAB	NO	NO	YES	NO	NO	NO	NO	NO	NO	NO	NO
HNRNPK	YES	NO	NO	NO	NO	NO	NO	NO	NO	NO	NO
HOMER1	YES	NO	NO	NO	YES	NO	NO	NO	NO	NO	NO
HOMER3	NO	YES	YES	YES	NO	YES	YES	NO	NO	NO	NO
HOOK1	YES	NO	NO	YES	YES	YES	YES	NO	NO	NO	NO
HOXA4	NO	YES	NO	YES	YES	YES	YES	NO	NO	NO	NO
HOXA5	NO	NO	NO	NO	NO	NO	YES	NO	NO	NO	NO
HOXA7	NO	NO	NO	NO	NO	NO	YES	NO	NO	NO	NO
HOXB13	NO	NO	NO	NO	NO	YES	NO	NO	NO	NO	NO
HOXB4	NO	NO	NO	NO	NO	NO	YES	NO	NO	NO	NO
HOXB6	NO	YES	NO	NO	NO	YES	NO	NO	NO	NO	NO
HOXB7	NO	YES	NO	YES	NO	YES	YES	NO	NO	NO	NO
HOXB9	NO	NO	NO	YES	NO	YES	NO	NO	NO	NO	NO
HOXC10	NO	NO	NO	NO	NO	YES	NO	NO	NO	NO	NO
HOXC9	NO	NO	NO	NO	NO	YES	NO	NO	YES	YES	NO
HOXD9	NO	NO	NO	YES	NO	YES	YES	NO	NO	NO	NO
HPCAL1	NO	YES	YES	YES	YES	YES	YES	NO	YES	NO	NO
HPDL	NO	YES	YES	YES	YES	YES	YES	NO	NO	NO	NO
HPRT1	NO	NO	YES	NO	YES	NO	NO	NO	NO	NO	NO
HRAS	NO	NO	YES	NO	NO	NO	NO	NO	NO	NO	NO
HRASLS	YES	NO	NO	YES	NO	NO	NO	NO	NO	NO	NO
HRSP12	NO	YES	NO	NO	NO	YES	NO	YES	NO	NO	NO
HS2ST1	NO	NO	NO	NO	YES	NO	YES	NO	NO	NO	NO
HS3ST3A1	NO	YES	YES	YES	YES	YES	YES	YES	YES	YES	NO
HSD11B1	NO	NO	YES	NO	NO	YES	NO	NO	NO	NO	NO
HSD11B1L	NO	YES	NO	YES	NO	YES	YES	NO	NO	NO	NO
HSD17B1	NO	YES	YES	YES	NO	YES	YES	NO	NO	NO	NO
HSD17B11	NO	NO	NO	YES	YES	YES	YES	NO	NO	NO	NO
HSD17B12	NO	NO	NO	NO	NO	YES	YES	NO	NO	NO	NO
HSD17B14	NO	NO	NO	NO	NO	YES	YES	NO	NO	NO	NO
HSD17B3	YES	NO	NO	NO	NO	NO	NO	NO	NO	NO	NO
HSD17B8	NO	NO	NO	NO	NO	NO	YES	NO	NO	NO	NO
HSD3B7	NO	YES	NO	YES	NO	YES	YES	NO	YES	YES	NO
HSDL1	NO	NO	NO	NO	YES	NO	YES	NO	NO	NO	NO
HSP90AA1	NO	NO	YES	NO	NO	NO	NO	NO	NO	NO	NO
HSP90AB1	NO	NO	YES	NO	NO	NO	NO	NO	YES	NO	NO
HSPA12B	NO	YES	NO	YES	NO	NO	NO	NO	NO	NO	NO
HSPA13	NO	NO	YES	NO	YES	NO	NO	NO	NO	NO	NO
HSPA1B	NO	NO	NO	NO	YES	NO	NO	NO	NO	NO	NO
HSPA1L	NO	NO	NO	YES	NO	YES	YES	NO	NO	NO	NO
HSPA8	YES	NO	YES	NO	YES	NO	NO	NO	YES	NO	NO
HSPA9	YES	NO	YES	YES	YES	YES	YES	NO	NO	NO	NO
HSPBAP1	NO	NO	NO	YES	NO	YES	YES	NO	NO	NO	NO
HSPBP1	NO	NO	YES	NO	NO	NO	NO	NO	NO	NO	NO
HSPD1	NO	NO	YES	NO	YES	NO	NO	NO	NO	NO	NO
HSPH1	NO	NO	YES	NO	NO	NO	NO	NO	NO	NO	NO
HTR1D	YES	YES	YES	YES	YES	YES	YES	NO	YES	NO	NO
HTR7	NO	YES	YES	NO	NO	YES	NO	YES	NO	NO	NO
HTR7P1	NO	NO	NO	NO	YES	NO	NO	NO	NO	NO	NO
HTRA1	NO	NO	YES	NO	NO	YES	YES	NO	NO	NO	NO
HYDIN	NO	NO	NO	YES	NO	YES	YES	NO	NO	NO	NO
IAH1	NO	NO	NO	NO	YES	NO	NO	NO	NO	NO	NO
[truncated: 3,094 more rows]
