# Supplementary material for: NSD2 contributes to oncogenic RAS-driven transcription in lung cancer cells through long-range epigenetic activation
Source: Sci Rep. 2016 Sep 8;6:32952. doi: 10.1038/srep32952 (PMC5015087; doi:10.1038/srep32952)
Supplement: Supplementary Table 3 [file srep32952-s3.xls]

## Sheet: signatures_Garcia et al.
RAS signature	Cancer-acquired SE	Shared SE	K36me2 signature
ANK2	IGF2BP1	TNRC18	ELTD1
ANK3	MTAP	NANOS3	LPHN2
BEX1	NT5E	MAP2K7	TTLL7
CAB39L	FOXD1	DST	PRKACB
CHGB	LIN28B	AMOTL2	ZNHIT6
CPE	ABCC2	MAD2L1BP	DPYD
DCBLD2	CDKN2B	HDAC7	ANK3
DOCK4	ZIC2	EGLN1	CDK1
DUSP6	ENSG00000228532	STOML2	RNLS
DYNC1I1	HMGA2	TBCC	LIPJ
ESRRG	STEAP1	HDGF	LIPF
ETV1	IFNE	SERINC4	LIPK
ETV5	PLAC8	PPP1R35	LIPN
FZD3	FOXG1	JUN	LIPM
GABRA3	SPP2	KIAA0226	STAMBPL1
GPM6A	TFAP2A	ARHGEF2	TMEM123
GPR37	ASPH	GADD45B	MMP7
HEY1	DPYD	PLEKHF1	MMP20
ITGA2	POU2F2	CENPB	MMP27
KCNJ8	HOXC9	WDR74	MMP8
KIF5C	OFCC1	ENSG00000268434	MMP10
LRCH1	DLX1	TTC7A	MMP1
MAP7	SATB2	ZNF778	GRIA4
MEF2C	HIPK3	ZBTB7B	OLFR959
MMP1	KIF18A	DUSP6	OR10D3
NOL4	FBXL14	METTL12	OR8G2
PLCB1	CYP27C1	TPGS1	OR8G1
PLSCR4	OCIAD2	UBC	OR8D1
PNMA2	RGS20	ARF6	OR8D2
RAPGEF4	IGF2BP3	IRF2BPL	OR8B2
RNLS	MME	PPP1CA	OR8B3
RRAGD	FGF5	BHLHE41	OR8B4
RTN1	GPR39	MYL12B	OR8B8
SATB1	TMEM45B	BSG	KLRD1
SERPINI1	KLF14	CCNL1	KLRK1
SLC6A15	SNX7	TRIM8	KLRC4
SNAP91	FEZF2	LDHA	KLRC2
SOBP	SHH	ACTN1	KLRC1
SPRY2	KCNMA1	FHL3	MAGOHB
STC1	DCBLD2	MLLT11	STYK1
SYT1	SOX9	TRAM2	TAS2R7
TRIM36	ZFHX4	PLCD3	TAS2R8
ABHD8	NTSR1	BAZ2A	TAS2R9
ACOX2	ZNF184	EEF1G	TAS2R10
ADAMTS6	HS3ST3A1	HIPK2	PRR4
ADM2	AMIGO2	MICAL2	TAS2R13
ADRA1B	C15orf48	MED15	PRH2
AK5	HOXB2	NTMT1	TAS2R14
AKAP12	BDNF	ASAP2	TAS2R50
ALDOC	PDHX	CALR	TAS2R20
ANPEP	SPRY2	NFE2L2	TAS2R19
AQP4	ANLN	GNB2L1	TAS2R31
ARL4C	TANK	UBE2D3	TAS2R46
ASPH	SMG9	BTG1	TAS2R43
ATP9A	SEMA3C	DALRD3	TAS2R30
BBS9	ADC	LASP1	TAS2R42
BCL3	IRF2BP2	GJC1	WBP11
BMP2	COPB2	SH2B3	C12orf69
BRSK2	STXBP5	STMN3	ART4
CAPRIN2	ADAMTSL1	RHOC	MGP
CCND2	ANPEP	ELK3	ERP27
CDKN2B	AHNAK2	ESYT1	ARHGDIB
CEND1	GREM1	BCL6B	PDE6H
CLSTN3	NEDD4	ARID1A	RERG
COL9A3	RPL22L1	PLCB3	PTPRO
CRYZ	FZD2	ALDH4A1	PDE3A
CTNNA2	RNF187	SLC2A1	SLCO1C1
CYP27B1	WWC1	MCL1	SLCO1B3
DKK1	FEZ2	DKK3	SLCO1B1
EGFL7	PLEKHG4	IRF2BP2	SLCO1A2
EHBP1L1	LIF	CHD2	IAPP
EIF4B	GPC6	SLC2A4	PYROXD1
ELK3	EVC	S100A14	ST8SIA1
EMP1	ZFYVE28	WBP1	ETNK1
EMP3	TRIM43	TUBG2	SOX5
EN2	DLK1	SLC35G6	BCAT1
ENG	SEMA7A	CIRBP	LRMP
ETFB	MARCH4	PHC2	LYRM5
ETV2	ADRA1B	DDIT4	KRAS
ETV4	ENSG00000183760	TXN2	IFLTD1
FADS2	BLID	SMAD7	KIF21A
FAR2	HSD3B7	YWHAG	ABCD2
FBXO4	CDCA4	ZFP36L2	SLC2A13
FKBP1B	ANTXR2	TSPAN1	LRRK2
FSD1	STEAP3	PNKP	CNTN1
FUT8	FSCN1	AZIN1	PUS7L
G0S2	ZNF281	TOB1	IRAK4
GALNT6	AXL	USP7	TWF1
GATA6	FAHD2A	CNBP	TMEM117
GFPT2	CHMP6	LSM4	LGR5
GLDC	STX1A	CTNNBIP1	TPH2
GLRX	HNRNPA3	PLB1	TRHDE
GNG11	TSC22D1	NOTCH2NL	KCNC2
GPR3	CYTH4	CREB3L4	CAPS2
GPR4	GPRC5A	SEMA4B	GLIPR1L1
GULP1	SLC35F2	MAFK	GLIPR1L2
HIC1	ADTRP	WDR81	GLIPR1
HRSP12	CDCP1	OBFC1	KRR1
HTR7	UQCC	IFFO1	PHLDA1
IFI44	PHLDA1	ZNF219	E2F7
IFIT1	ZNF217	PLP2	NAV3
IFITM1	PSMB7	DGKD	SYT1
IL13RA2	H2AFY	ARAP1	PAWR
INPP4B	BNC2	ARHGEF12	OTOGL
IRF9	SMURF2	TM7SF2	PTPRQ
ISG20	LTBP2	SOX15	MYF6
ITPKA	LHX1	MT1E	MYF5
JAK3	TPCN2	PFDN1	LIN7A
KCNK3	ST8SIA5	ZNF865	ACSS3
KIF5A	CXorf36	DBP	PPFIA2
KREMEN2	SUPT3H	RPL10	CCDC59
LAMC3	KRT80	PCBP1	TMTC2
LAT2	CD44	BCAR1	SLC6A15
LGALS3BP	MLLT4	OGDH	TSPAN19
LIF	HACL1	ATN1	ALX1
LIN7B	PLAUR	RNF40	RASSF9
LINC00341	FMNL1	SLC34A3	NTS
LMO3	XRCC1	SPC24	MGAT4C
LPXN	CSF3	RAI1	MKRN9P
LTBP3	FOSL2	BBC3	CEP290
LY96	PRR11	TMEM107	TMTC3
MAP3K6	SGCE	UBE2M	KITLG
MMP11	ELF4	RPL27A	DUSP6
MMP17	PKP3	HIVEP2	ATP2B1
MMP9	KIF21A	ENSG00000171282	EPYC
MTAP	TMEM75	LZTS2	KERA
MVP	PPL	MAPK11	LUM
NAV3	DLX2	POFUT2	DCN
NDN	BIN1	EHBP1L1	GPHN
NES	DUSP5	BCL7C	MPP5
NKX2-5		PPP1R9B	CEP128
NRN1		ITGB4	EML5
OBFC1		KLF2	TTC8
OGDHL		CD59	RPS6KA5
OSGIN1		C9orf69	C14orf159
PDE2A		RAPGEF3	ZNF280D
PDK4		FLT3LG	TCF12
PDLIM2		ID3	PMFBP1
PITPNC1		BCL2L1	PPM1E
PLA2G4C		TUBB6	CEP112
PLAUR		ADM	ASXL3
PLIN3		PPP4C	NOL4
PLLP		RGS3	NCOA1
PPAP2C		ANP32A	SLC8A1
PRKG2		MYO9B	PREPL
PROCR		MEIS2	CAMKMT
PRRX1		CYGB	VRK2
PSCA		SSH1	FANCL
QPRT		EIF4G1	EXOC6B
RASIP1		ACTB	HNMT
REEP2		SOCS3	SPOPL
RGS17		NCEH1	NXPH2
SAMD14		MKNK2	LRP1B
SEMA3B		RHOF	KYNU
SEPP1		USP19	ARHGAP15
SERPINB1		KIFC3	GTDC1
SFRP1		NES	ZEB2
SLC4A7		STARD13	ACVR2A
SLCO4A1		WDR1	ORC4
SMARCD3		ILK	MBD5
SNAP25		ATP1B1	RND3
SOX9		ZNF48	NEB
SPAG4		SIPA1	ARL5A
SPP1		ZNF672	CACNB4
SRPX		ANKRD13D	STAM2
STEAP1		CDC42EP2	FMNL2
STX1A		NOTCH2	GALNT13
STX4		SLC8A1	KCNJ3
SYT5		AP2M1	NR4A2
TGM2		GPAA1	GPD2
THSD4		KLF7	GALNT5
TM4SF1		KMT2E	LY75-CD302
TMEM156		MRPS23	RBMS1
TMEM158		SGMS1	TANK
TNFAIP3		KLF6	PSMD14
TRAF1		HOOK2	TBR1
TRIM46		DLL4	SLC4A10
TSPAN1		PDGFB	DPP4
TUBB4A		SPEN	GCG
VEGFC		IL11RA	FAP
WNT16		RHOT2	IFIH1
XK		SLC29A1	GCA
ZMYND8		HIF1A	KCNH7
ABHD10		ZEB2	FIGN
ANGPTL4		PPP1R3E	GRB14
ARHGEF3		CTDSP1	SLC38A11
AURKB		LARP1	SCN3A
CCDC85B		NFIA	SCN2A
CD97		EHD1	CSRNP3
DLGAP5		ZBED5	GALNT3
DNMBP		ANKRD12	TTC21B
E2F8		RBMS1	SCN1A
GNE		HRCT1	SCN9A
HBEGF		NFYC	SCN7A
HS3ST3A1		TPM1	ITGA4
LRP8		ZC3H4	PPP1R1C
MPI		UBTF	PDE1A
PLAU		PPP2R4	COL3A1
PPP1R15A		MAFF	COL5A2
SERPINE1		CAPN10	SDPR
SORL1		NDST1	TMEFF2
STK4		GBE1	ERBB4
TPK1		BAG3	IKZF2
UBE2W		ACTG1	SPAG16
ZEB1		CORO1C	RBMS3
		ACTN4	ZBTB20
		KLF16	SLC9A9
		TRIOBP	C3orf58
		ARL4D	PLOD2
		FOSL2	PLSCR4
		MSN	PLSCR2
		LAMA5	PLSCR1
		RPL35	CLRN1
		FTL	MED12L
		BSCL2	GPR171
		ZMYND8	P2RY14
		ASB2	GPR87
		CDC42EP4	P2RY13
		NPIPB11	P2RY12
		IRF1	AADACL2
		GLRX	AADAC
		TNIP1	SUCNR1
		NCOR2	MBNL1
		RBFOX2	TMEM14E
		CAV1	P2RY1
		HDAC5	RAP2B
		SPAG7	ARHGEF26
		ARHGAP23	MME
		WNK1	PLCH1
		ACP2	C3orf33
		MBNL1	SLC33A1
		TMEM208	GMPS
		CD93	CCNL1
		AMT	VEPH1
		GBA2	PTX3
		RPL3L	SHOX2
		SLC39A13	RSRC1
		SKIDA1	MLF1
		ANXA11	KPNA4
		CSNK1D	ARL14
		MNT	PPM1L
		ECI2	B3GALNT1
		FAT1	NMD3
		FLNC	SERPINI2
		OPA3	WDR49
		PFKM	PDCD10
		TRMT61A	SERPINI1
		HIGD2A	GOLIM4
		UCKL1	SLC7A14
		DOT1L	RPL22L1
		TENC1	EIF5A2
		KLF3	SLC2A2
		SPARC	TNIK
		PDP1	PLD1
		CTDSP2	TMEM212
		TGFBR2	FNDC3B
		AKAP13	SPATA16
		KDM6B	NLGN1
		PKD1	NAALADL2
		PTMA	TPRG1
		CFLAR	TP63
		SCARF1	LEPREL1
		RECQL4	CLDN1
		MYO1C	CLDN16
		SPATA32	TMEM207
		FAM65A	IL1RAP
		NOL3	GMNC
		IFRD2	OSTN
		ECE1	UTS2D
		ETS1	CCDC50
		FOXK1	PYDC2
		MAP7D1	FGF12
		FOS	GK2
		PGPEP1L	ARHGAP24
		MYL9	MAPK10
		PRRC2B	HPGDS
		LATS2	PDLIM5
		MEF2D	BMPR1B
		CTSB	UNC5C
		DNAJB5	PPP3CA
		IRS1	BANK1
		PPP1CB	CXXC4
		PPP1R15A	TET2
		RPL29	C4orf32
		CHCHD10	AP1AR
		PSME2	ANK2
		TECR	CAMK2D
		WNT7B	ARSJ
		YWHAE	UGT8
		SPTBN5	NDST4
		ZNF764	TRAM1L1
		BCL6	NDST3
		SDC4	DNAH5
		PIGV	PARP8
		ZNF205	ZCCHC9
		CYSTM1	ACOT12
		GAMT	SSBP2
		HEG1	ATG10
		ZBTB47	TMEM167A
		DUSP1	XRCC4
		ARL6IP5	EDIL3
		SYNM	COX7C
		CDH16	MEF2C
		VDAC2	CETN3
		TGM2	FAM172A
		NFIB	RGMB
		IRF2	FAM174A
		THRAP3	ST8SIA4
		PPFIBP1	EFNA5
		CTNND1	FER
		C21orf33	FTMT
		ZBTB7A	SRFBP1
		STK39	ADAMTS19
		LRIG1	CHSY3
		DAG1	PRELID2
		IFITM3	SH3RF2
		UST	RANBP17
		NFKBIA	GMDS
		ATG16L2	SLC35B3
		ARHGEF17	TMEM170B
		IPO9	C6orf105
		MGAT1	HIVEP1
		VCL	EDN1
		RAF1	CDKAL1
		CRIP2	LRRC16A
		NONE	BTBD9
		EDC4	SUPT3H
		ZNF33B	RUNX2
		ATP2A2	LRRC1
		UGP2	MLIP
		PIK3C2B	TINAG
		MRPL33	HCRTR2
		HIPK3	GFRAL
		PPP2CA	HMGCLL1
		RASIP1	BMP5
		PCID2	COL21A1
		ST6GALNAC6	LMBRD1
		MXRA7	COL19A1
		BLOC1S1	OGFRL1
		ELMSAN1	COX7A2
		ESYT2	TMEM30A
		QKI	SENP6
		SEC14L1	HTR1B
		PHLDB2	PHIP
		RHEB	HMGN3
		ADAMTS4	LCA5
		LYL1	SH3BGRL2
		GRK5	ELOVL4
		NAA20	TTK
		ANKRD23	BCKDHB
		TRAF3IP2	UBE2CBP
		SOGA1	DOPEY1
		NINJ2	BACH2
		PIGT	EPHA7
		METTL9	MANEA
		ABHD2	FUT9
		PTRF	UFL1
		FGFR1	FHL5
		SLC50A1	GPR63
		NMUR1	NDUFAF4
		FBXW5	MMS22L
		CALM1	FBXL4
		NXT1	MCHR2
		SLC27A1	SIM1
		PRKAR1A	ASCC3
		ITPRIP	GRIK2
		RNF181	HACE1
		POLR3GL	LIN28B
		VPS37B	PDSS2
		KAT8	SOBP
		SMDT1	ARMC2
		ZNF436	SESN1
		RREB1	CEP57L1
		PRKACA	AK094715
		RIN2	ZBTB24
		NMRAL1	AKD1
		CEBPD	FIG4
		LGALS3	FYN
		PNKD	WISP3
		ABTB1	TUBE1
		RASSF4	LAMA4
		ADPRHL1	RFPL4B
		RALGDS	MARCKS
		B4GALT1	HDAC2
		CDC42EP3	HS3ST5
		LYRM1	FRK
		VGLL4	NT5DC1
		IBTK	COL10A1
		ELL	TSPYL4
		TIMM22	DSE
		NAV2	TSPYL1
		SOX18	FAM26F
		C14orf159	BET3L
		TEF	FAM26E
		MGAT5	FAM26D
		TSHZ1	RWDD1
		ZMIZ1	RSPH4A
		FCGR1B	CEP85L
		HS1BP3	PLN
		NUDT4	MCM9
		ATP2B4	FAM184A
		FKBP5	MAN1A1
		GNG7	C6orf170
		FADS3	GJA1
		TACC2	HSF2
		SPEG	SERINC1
		ITGB5	PKIB
		SH2D3C	FABP7
		CSRNP1	SMPDL3A
		MBNL2	CLVS2
		CD180	TRDN
		ARHGAP10	NKAIN2
		AHDC1	RNF217
		CYB5R3	TPD52L1
		B3GNT8	HDDC2
		WBP2	HEY2
		KCTD10	NCOA7
		RAPGEF1	CENPW
		FBXO31	RSPO3
		SPATA24	RNF146
		CLIC4	ECHDC1
		LPP	KIAA0408
		CPEB2	C6orf174
		ADSSL1	C6orf58
		FTH1	THEMIS
		TRIB1	PTPRK
		MAGI1	LAMA2
		VDAC1	ARHGAP18
		HIC1	C6orf191
		HES4	L3MBTL3
		STK24	TMEM200A
		LSM14B	EPB41L2
		CHST3	AKAP7
		SCHIP1	ARG1
			MED23
			ENPP3
			OR2A4
			CTAGE9
			ENPP1
			CTGF
			MOXD1
			STX7
			TAAR9
			TAAR8
			TAAR6
			TAAR5
			TAAR3
			TAAR2
			TAAR1
			VNN1
			VNN3
			VNN2
			C6orf192
			RPS12
			EYA4
			TBPL1
			SLC2A12
			SGK1
			ALDH8A1
			HBS1L
			MYB
			AHI1
			PDE7B
			BCLAF1
			MAP7
			MAP3K5
			PEX7
			SLC35D3
			PERP
			KIAA1244
			PBOV1
			HEBP2
			REPS1
			HECA
			TXLNB
			CITED2
			AK097143
			NMBR
			VTA1
			GPR126
			HIVEP2
			AIG1
			ADAT2
			PEX3
			EPM2A
			FBXO30
			RAB32
			C6orf103
			STXBP5
			UST
			TAB2
			SYNE1
			MYCT1
			VIP
			MTRF1L
			RGS17
			OPRM1
			COL28A1
			RPA3
			GLCCI1
			THSD7A
			MAGI2
			GNAI1
			CD36
			GNAT3
			SEMA3C
			HGF
			CACNA2D1
			PCLO
			SEMA3E
			SEMA3A
			SEMA3D
			GRM3
			KIAA1324L
			DMTF1
			CROT
			ABCB4
			ABCB1
			SLC25A40
			DBF4
			SRI
			STEAP4
			ZNF804B
			STEAP1
			STEAP2
			C7orf63
			GTPBP10
			CLDN12
			CDK14
			MTERF
			AKAP9
			CALCR
			TFPI2
			GNGT1
			GNG11
			BET1
			COL1A2
			CASD1
			SGCE
			PEG10
			PPP1R9A
			PON1
			PON2
			ASB4
			FOXP2
			TFEC
			KCND2
			FAM3C
			PTPRZ1
			RP1
			JPH1
			GDAP1
			PI15
			CRISPLD1
			HNF4G
			ZFHX4
			PEX2
			PKIA
			IL7
			ZBTB10
			PAG1
			FABP5
			PMP2
			FABP9
			FABP4
			FABP12
			IMPA1
			SLC10A5
			ZFAND1
			CHMP4C
			SNX16
			RALYL
			LRRCC1
			E2F5
			CA13
			CA1
			CA3
			CA2
			ATP6V0D2
			SLC7A13
			WWP1
			FAM82B
			CPNE3
			MMP16
			RIPK2
			OSGIN2
			NBN
			DECR1
			CALB1
			TMEM64
			NECAB1
			TMEM55A
			SLC26A7
			COX6C
			RGS22
			FBXO43
			POLR2K
			SPAG1
			RNF19A
			FZD6
			CTHRC1
			SLC25A32
			DCAF13
			RIMS2
			TM7SF4
			DPYS
			LRP12
			ZFPM2
			OXR1
			ABRA
			EBAG9
			SYBU
			KCNV1
			MED30
			GSDMC
