# Supplementary material for: NSD2 contributes to oncogenic RAS-driven transcription in lung cancer cells through long-range epigenetic activation
Source: Sci Rep. 2016 Sep 8;6:32952. doi: 10.1038/srep32952 (PMC5015087; doi:10.1038/srep32952)
Supplement: Supplementary Table 4 [file srep32952-s4.xls]

## Sheet: TableS4
CHROM	START	STOP	NUM_stiched_intervals	SIZE (Kb)	K36me2_vehicle	K36me2_dox	Ranked islands	Genes on island (overlapping -/+5Kb from TSS)
chr8	75074800	80141000	54	5066200	1.81725e+06	1.42411e+06	ISL1	JPH1	GDAP1	PI15	CRISPLD1	HNF4G	ZFHX4	PEX2	PKIA	IL7
chr6	126343600	131897600	122	5554000	1.34907e+06	958620	ISL2	C6orf174	CENPW	RSPO3	RNF146	ECHDC1	KIAA0408	C6orf58	THEMIS	PTPRK	LAMA2	ARHGAP18	C6orf191	L3MBTL3	TMEM200A	EPB41L2	AKAP7	ARG1	MED23
chr2	142089200	147777000	126	5687800	1.32867e+06	685380	ISL3	LRP1B	KYNU	ARHGAP15	GTDC1	ZEB2
chr2	161150400	166753000	144	5602600	1.3267e+06	682397	ISL4	RBMS1	TANK	PSMD14	TBR1	SLC4A10	DPP4	GCG	FAP	IFIH1	GCA	KCNH7	FIGN	GRB14	SLC38A11	SCN3A	SCN2A	CSRNP3	GALNT3	TTC21B
chr6	100282200	105526000	168	5243800	1.18772e+06	952798	ISL5	MCHR2	SIM1	ASCC3	GRIK2	HACE1	LIN28B
chr6	139236800	143814600	121	4577800	1.08952e+06	808439	ISL6	REPS1	HECA	TXLNB	CITED2	AK097143	NMBR	VTA1	GPR126	HIVEP2	AIG1	ADAT2	PEX3
chr6	91390800	95680600	98	4289800	1.06902e+06	780744	ISL7	EPHA7
chr7	82288800	86789200	120	4500400	1.05309e+06	673710	ISL8	PCLO	SEMA3E	SEMA3A	SEMA3D	GRM3	KIAA1324L	DMTF1
chr6	112409200	116959800	151	4550600	971553	537426	ISL9	LAMA4	RFPL4B	MARCKS	HDAC2	HS3ST5	FRK	NT5DC1	COL10A1	TSPYL4	DSE	TSPYL1	FAM26F	BET3L	FAM26E	FAM26D	RWDD1	RSPH4A
chr3	187938800	192222200	113	4283400	969762	839546	ISL10	TPRG1	TP63	LEPREL1	CLDN1	CLDN16	TMEM207	IL1RAP	GMNC	OSTN	UTS2D	CCDC50	PYDC2	FGF12
chr12	82300000	86848400	161	4548400	945612	710005	ISL11	CCDC59	TMTC2	SLC6A15	TSPAN19	ALX1	RASSF9	NTS	MGAT4C
chr8	82598800	85559800	54	2961000	920575	447999	ISL12	SLC10A5	ZFAND1	CHMP4C	SNX16	RALYL
chr12	72305600	76434000	135	4128400	897927	695635	ISL13	TPH2	TRHDE	KCNC2	CAPS2	GLIPR1L1	GLIPR1L2	GLIPR1	KRR1	PHLDA1
chr2	154630000	158123800	89	3493800	864017	308503	ISL14	GALNT13	KCNJ3	NR4A2	GPD2	GALNT5
chr3	172527600	176579200	131	4051600	839492	463098	ISL15	SPATA16	NLGN1	NAALADL2
chr7	78556000	82262800	92	3706800	831806	492263	ISL16	MAGI2	GNAI1	CD36	GNAT3	SEMA3C	HGF	CACNA2D1
chr6	119256800	122756200	97	3499400	798213	399282	ISL17	MCM9	FAM184A	MAN1A1	C6orf170	GJA1	HSF2
chr12	16058600	19502400	108	3443800	734563	786220	ISL18	STRAP	DERA	SLC15A5	MGST1	LMO3	RERGL	PIK3C2G	PLCZ1	CAPZA3	PLEKHA5
chr7	87852400	90840200	108	2987800	633115	281750	ISL19	SRI	STEAP4	ZNF804B	STEAP1	STEAP2	C7orf63	GTPBP10	CLDN12	CDK14
chr5	103378600	107130400	217	3751800	631428	257749	ISL20	EFNA5
chr6	53538000	56322000	95	2784000	587424	422054	ISL21	LRRC1	MLIP	TINAG	HCRTR2	GFRAL	HMGCLL1	BMP5	COL21A1
chr6	122777200	125608200	100	2831000	587149	296689	ISL22	SERINC1	PKIB	FABP7	SMPDL3A	CLVS2	TRDN	NKAIN2	RNF217	TPD52L1	HDDC2
chr12	77454800	80167600	90	2712800	569959	437303	ISL23	E2F7	NAV3	SYT1	PAWR	PPP1R12A
chr3	164066200	166982400	132	2916200	557577	589947	ISL24	SI	SLITRK3	BCHE
chr12	22305400	25135200	110	2829800	553792	451919	ISL25	ST8SIA1	ETNK1	SOX5	BCAT1
chr3	151293600	153980200	108	2686600	522006	360810	ISL26	AADACL2	AADAC	SUCNR1	MBNL1	TMEM14E	P2RY1	RAP2B	ARHGEF26
chr12	39666200	40873000	18	1206800	514338	371574	ISL27	KIF21A	ABCD2	SLC2A13	LRRK2
chr3	143527200	146071000	119	2543800	471621	225635	ISL28	SLC9A9	C3orf58	PLOD2	PLSCR4
chr7	93011400	95137200	71	2125800	466613	280393	ISL29	CALCR	GNGT1	TFPI2	GNG11	BET1	COL1A2	CASD1	SGCE	PEG10	PPP1R9A	PON1	PON2	ASB4
chr6	134245400	136571000	92	2325600	460004	422096	ISL30	TBPL1	SLC2A12	SGK1	ALDH8A1	HBS1L	MYB	AHI1	PDE7B
chr3	167153400	169376000	74	2222600	433852	246264	ISL31	SERPINI2	WDR49	PDCD10	SERPINI1	GOLIM4
chr8	105939400	107790600	54	1851200	422444	233621	ISL32	ZFPM2	OXR1	ABRA
chr12	80478800	82284200	42	1805400	413256	183248	ISL33	OTOGL	PTPRQ	MYF6	MYF5	LIN7A	ACSS3	PPFIA2
chr8	129116000	130842200	36	1726200	407556	396681	ISL34	GSDMC
chr8	104214200	105861000	49	1646800	400666	333642	ISL35	FZD6	CTHRC1	SLC25A32	DCAF13	RIMS2	TM7SF4	DPYS	LRP12
chr5	119092200	121357000	128	2264800	382298	327490	ISL36	FTMT	SRFBP1
chr8	99454600	100865400	37	1410800	352982	377812	ISL37	STK3	OSR2	VPS13B
chr6	47867600	49566600	67	1699000	334363	350504	ISL38	MUT	CENPQ	GLYATL3	C6orf138
chr6	97005400	98602800	50	1597400	333697	156865	ISL39	FHL5	GPR63	NDUFAF4	MMS22L
chr5	83145800	85017200	102	1871400	313085	144659	ISL40	EDIL3
chr12	44017800	44842000	12	824200	308498	197808	ISL41	PUS7L	IRAK4	TWF1	TMEM117
chr6	72800000	73977400	22	1177400	302710	355693	ISL42	KCNQ5	KHDC1
chr6	144188000	145601800	49	1413800	301139	306936	ISL43	PLAGL1	SF3B5	STX11	UTRN
chr12	89940400	91746200	105	1805800	299402	132185	ISL44	ATP2B1	EPYC	KERA	LUM	DCN
chr2	140147200	141516200	38	1369000	298579	177833	ISL45
chr5	98576400	100317000	113	1740600	288243	107047	ISL46	FAM174A	ST8SIA4
chr8	89760000	91093200	62	1333200	280639	239176	ISL47	RIPK2	OSGIN2	NBN	DECR1	CALB1
chr8	59509400	60447800	9	938400	279831	366258	ISL48	NSMAF	TOX
chr12	19669400	20915800	38	1246400	274457	252271	ISL49	PDE3A	SLCO1C1
chr4	117187400	118834000	105	1646600	262303	85623.2	ISL50	TRAM1L1
chr2	34787000	36314800	101	1527800	258962	349408	ISL51	EXT1	TNFRSF11B	COLEC10
chr8	118832400	120118000	42	1285600	256477	282189	ISL52	BVES	POPDC3	PREP	PRDM1	ATG5
chr6	105539200	106800400	49	1261200	254762	280113	ISL53	MANEA	FUT9	UFL1	HTR1B
chr6	95830600	96985400	47	1154800	254633	93538.8	ISL54	MKRN9P
chr6	77092800	78216400	44	1123600	252698	124270	ISL55	RGS17	OPRM1
chr12	86862800	88424200	104	1561400	251073	247794	ISL56
chr6	153324800	154467000	40	1142200	250941	107709	ISL57	MTRF1L
chr4	93016200	94700400	131	1684200	243872	291198	ISL58	GRID2
chr4	115451400	116896800	91	1445400	233577	71402.8	ISL59	UGT8	NDST4
chr6	80740400	81721600	34	981200	232054	140606	ISL60	TTK	BCKDHB
chr6	11499000	12652400	44	1153400	228604	227220	ISL61	C6orf105	TMEM170B	HIVEP1	EDN1
chr3	114028200	115305400	54	1277200	226448	152625	ISL62
chr3	109489400	110773400	71	1284000	224828	209420	ISL63	ZBTB20
chr4	101708600	103154600	102	1446000	220949	135490	ISL64	PPP3CA	BANK1
chr14	68287200	69337200	43	1050000	220815	314265	ISL65	ZFYVE26	RAD51B	ZFP36L1
chr5	56620800	57770600	54	1149800	219497	238584	ISL66	ACTBL2	PLK2
chr12	26060800	27056200	23	995400	217296	217893	ISL67	RASSF8	BHLHE41	SSPN	ITPR2
chr2	138616000	139537400	24	921400	215055	165023	ISL68	HNMT	SPOPL	NXPH2
chr12	46505200	47130400	9	625200	212693	244453	ISL69	SLC38A1	SLC38A2
chr6	79713600	80713400	33	999800	211058	136073	ISL70	PHIP	HMGN3	LCA5	SH3BGRL2	ELOVL4
chr6	132240400	133134600	21	894200	208349	143698	ISL71	CTGF	MOXD1	STX7	TAAR9	TAAR8	TAAR6	TAAR5	TAAR3	TAAR2	TAAR1	VNN1	VNN3	VNN2	C6orf192	RPS12
chr8	112053800	113078400	33	1024600	208199	89345.1	ISL72
chr2	40201000	41430400	62	1229400	206539	163756	ISL73	SLC8A1
chr12	27910800	28776400	22	865600	204195	214409	ISL74	MANSC4	PTHLH	CCDC91
chr5	96863600	98103800	84	1240200	203765	142003	ISL75	RGMB
chr12	45786600	46411600	9	625000	203250	210188	ISL76	ANO6	ARID2	SCAF11
chr8	110967400	111991000	36	1023600	202673	85368.2	ISL77	KCNV1
chr6	146844800	147737800	23	893000	202175	141719	ISL78	RAB32	C6orf103	STXBP5
chr3	146085400	147086200	45	1000800	197658	140412	ISL79	PLSCR2	PLSCR1
chr6	44773000	45629400	24	856400	197657	166313	ISL80	SUPT3H	RUNX2
chr8	74178400	74865800	15	687400	194053	201271	ISL81	RPL7	RDH10	STAU2	UBE2W
chr8	81874200	82579800	18	705600	192276	132159	ISL82	PAG1	FABP5	PMP2	FABP9	FABP4	FABP12	IMPA1
chr4	114216600	115436400	83	1219800	191875	185044	ISL83	ANK2	CAMK2D	ARSJ
chr6	8894600	9850600	36	956000	190148	149423	ISL84
chr8	115258600	116341400	49	1082800	190031	119541	ISL85
chr8	96234200	97016400	20	782200	189527	246393	ISL86
chr2	166799200	167541800	18	742600	189214	69358.8	ISL87	SCN1A	SCN9A	SCN7A
chr2	194701800	195828400	75	1126600	187804	57231.3	ISL88	SDPR	TMEFF2
chr18	26006800	27163200	67	1156400	187568	190343	ISL89
chr6	82061800	82882400	28	820600	184307	86327.1	ISL90
chr2	192640800	193779600	68	1138800	184030	61723	ISL91
chr5	100329600	101461600	77	1132000	179875	47770.4	ISL92
chr9	75786200	76772000	47	985800	179810	139491	ISL93
chr3	147132200	148125800	42	993600	179146	71638.6	ISL94
chr7	119298200	120493000	87	1194800	175277	69059.4	ISL95	KCND2
chr12	76464600	77408200	44	943600	174094	187588	ISL96	NAP1L1	BBS10	OSBPL8	ZDHHC17	CSRP2
chr1	97514200	98509000	52	994800	170708	131413	ISL97	DPYD
chr5	87991800	88917200	33	925400	170459	113454	ISL98	MEF2C
chr6	133147200	133969800	27	822600	167564	70661.3	ISL99	RPS12	EYA4
chr12	88864600	89742400	49	877800	167309	96031.3	ISL100	KITLG	DUSP6
chr2	152340400	153191200	32	850800	166331	132810	ISL101	NEB	ARL5A	CACNB4	STAM2	FMNL2
chr8	113618800	114443800	21	825000	165825	95865	ISL102
chr6	20492400	21242000	14	749600	162663	122110	ISL103	CDKAL1
chr6	78707000	79504000	35	797000	162190	90618.9	ISL104
chr2	148585800	149276200	22	690400	158930	110326	ISL105	ACVR2A	ORC4	MBD5
chr6	1711800	2460200	31	748400	158436	90631.2	ISL106	GMDS
chr12	47284200	47790800	6	506600	157958	177513	ISL107	AMIGO2	FAM113B
chr14	66913200	67779800	48	866600	157375	118031	ISL108	GPHN	MPP5
chr12	20940200	21618200	23	678000	152618	125362	ISL109	SLCO1B3	SLCO1B1	SLCO1A2	IAPP	PYROXD1
chr8	94753800	95500200	30	746400	151295	172792	ISL110	RBM12B	TMEM67	PDP1	CDH17	GEM	RAD54B
chr8	60460600	61064400	11	603800	150286	205232	ISL111
chr7	114814800	115810600	77	995800	149868	54271.1	ISL112	TFEC
chr2	212526000	213492200	55	966200	148891	41643.2	ISL113	ERBB4
chr5	63989200	64834400	48	845200	148164	207750	ISL114	FAM159B	SREK1IP1	CWC27	ADAMTS6
chr12	65520800	66216400	21	695600	145728	194977	ISL115	LEMD3	MSRB3	HMGA2
chr9	113369800	114121200	31	751400	145170	162453	ISL116	MUSK	LPAR1	OR2K2
chr4	95237800	96051800	37	814000	144648	120798	ISL117	HPGDS	PDLIM5	BMPR1B
chr8	88811200	89355000	10	543800	144542	66343.6	ISL118	MMP16
chr5	85596400	86474800	50	878400	143355	84677.8	ISL119	COX7C
chr4	18817000	19497200	23	680200	143046	57681	ISL120
chr6	152693400	153287400	13	594000	142560	115177	ISL121	SYNE1	MYCT1	VIP
chr4	33848400	34654400	34	806000	142420	106795	ISL122
chr8	91444200	92081600	20	637400	141949	103960	ISL123	TMEM64	NECAB1	TMEM55A
chr3	29231800	30123800	65	892000	139063	123274	ISL124	RBMS3
chr14	80918000	81412600	9	494600	135471	126271	ISL125	CEP128
chr3	177392800	178150000	35	757200	135312	57698.6	ISL126
chr5	129142400	129962000	59	819600	135152	83927	ISL127	CHSY3
chr16	72172400	72861000	31	688600	133657	113619	ISL128	PMFBP1
chr10	61786000	62545200	35	759200	132480	96038.8	ISL129	ANK3	CDK1
chr8	80681200	81143800	11	462600	131748	132396	ISL130	HEY1	MRPS28	TPD52
chr12	14957000	15619800	23	662800	130704	70389.4	ISL131	WBP11	C12orf69	ART4	MGP	ERP27	ARHGDIB	PDE6H	RERG	PTPRO
chr4	104868800	105723200	60	854400	129612	41011.2	ISL132	CXXC4
chr18	1341200	2123000	57	781800	128997	66218.5	ISL133
chr3	154157800	154862200	36	704400	128412	94460	ISL134	MME
chr5	90865000	91636000	39	771000	128140	33153	ISL135
chr8	62408200	62840000	8	431800	127554	155318	ISL136	ASPH
chr4	86303200	87124400	59	821200	126711	87293.6	ISL137	ARHGAP24	MAPK10
chr6	136611800	137242000	16	630200	126607	118352	ISL138	BCLAF1	MAP7	MAP3K5	PEX7	SLC35D3
chr4	96910200	97780800	69	870600	126498	114571	ISL139
chr4	112311400	113176000	75	864600	126318	67698.2	ISL140	C4orf32	AP1AR
chr3	163219800	164050000	64	830200	125775	163715	ISL141
chr8	85927000	86375200	11	448200	125541	88429.9	ISL142	LRRCC1	E2F5	CA13	CA1	CA3	CA2
chr6	145616200	146226200	32	610000	125538	79788	ISL143	EPM2A	FBXO30
chr3	160252800	160938800	38	686000	125058	73127.6	ISL144	KPNA4	ARL14	PPM1L	B3GALNT1	NMD3
chr12	32155400	32810400	34	655000	123009	131786	ISL145	BICD1	FGD4
chr7	7454400	8132000	35	677600	121629	84429	ISL146	COL28A1	RPA3	GLCCI1
chr2	160098800	160586400	15	487600	119803	142087	ISL147	WDSUB1	BAZ2B	MARCH7
chr3	170144200	170859200	39	715000	119691	111040	ISL148	SLC7A14	RPL22L1	EIF5A2	SLC2A2	TNIK
chr8	87093400	87549800	12	456400	117158	110540	ISL149	ATP6V0D2	SLC7A13	WWP1	FAM82B	CPNE3
chr2	167893800	168653800	57	760000	116888	64296	ISL150
chr7	86952800	87504800	25	552000	116362	69496.8	ISL151	CROT	ABCB4	ABCB1	SLC25A40
chr12	39035000	39335000	4	300000	115110	145890	ISL152	BACH2
chr6	90616400	91237400	28	621000	114078	89175.6	ISL153
chr12	64034200	64674400	35	640200	113764	146094	ISL154	DPY19L2	TMEM5	SRGAP1
chr7	92209800	92797200	26	587400	113721	126761	ISL155	CDK6	SAMD9
chr1	144860400	145295000	17	434600	113604	113648	ISL156	PDE4DIP	SEC22B	NOTCH2NL	NBPF10
chr2	193795600	194444200	32	648600	113310	49617.9	ISL157
chr2	182799200	183507000	47	707800	112753	75451.5	ISL158	PPP1R1C	PDE1A
chr8	100889000	101491600	29	602600	111963	99067.4	ISL159	COX6C	RGS22	FBXO43	POLR2K	SPAG1	RNF19A
chr6	69501000	70141800	28	640800	111884	91698.5	ISL160	BAI3
chr7	11467600	12105800	27	638200	111749	38611.1	ISL161	FAM3C	THSD7A
chr6	71815600	72313400	17	497800	110263	106231	ISL162	OGFRL1
chr5	60234000	60851600	39	617600	109809	136366	ISL163	ERCC8	NDUFAF2	ZSWIM6	C5orf43
chr6	27442000	28081200	57	639200	109559	120106	ISL164	ZNF184	HIST1H2BL	HIST1H3H	HIST1H2AJ	HIST1H2BM	HIST1H4J	HIST1H4K	HIST1H2AK	HIST1H2BN	HIST1H2AL	HIST1H1B	HIST1H3I	HIST1H4L	HIST1H3J	HIST1H2AM	HIST1H2BO	OR2B2	OR2B6	ZNF165
chr5	80602000	81271600	45	669600	109480	59259.6	ISL165	ZCCHC9	ACOT12	SSBP2	ATG10
chr8	61326600	61742800	11	416200	109128	141175	ISL166	RAB2A	CHD7
chr7	118089800	118822400	50	732600	108645	34065.9	ISL167
chr12	10379000	10850800	17	471800	107759	87660.4	ISL168	KLRD1	KLRK1	KLRC4	KLRC2	KLRC1	MAGOHB	STYK1
chr8	67603800	67957200	6	353400	107646	122594	ISL169	SGK3	PTTG3P	C8orf45	TCF24
chr6	125623400	126221000	35	597600	106791	65317.7	ISL170	HEY2	NCOA7
chr5	102030200	102702000	45	671800	105741	113333	ISL171	PAM	GIN1	PPIP5K2
chr15	36514400	37169400	41	655000	105324	93010	ISL172
chr8	71059600	71401000	5	341400	104673	106073	ISL173	NCOA2
chr12	41087400	41434400	2	347000	103926	40980.7	ISL174	CNTN1
chr8	48206800	48649000	15	442200	103829	116564	ISL175	CEBPD
chr6	107437800	107996000	32	558200	102709	100867	ISL176	PDSS2	SOBP
chr18	31423600	32089400	49	665800	102134	47871	ISL177	NOL4
chr4	91415200	92096000	53	680800	102120	118732	ISL178
chr12	62620800	63207000	33	586200	101999	140043	ISL179	USP15	MON2
chr6	71081600	71579400	24	497800	101004	108720	ISL180	C6orf57	SMAP1
chr12	1062600	1597800	23	535200	100939	154245	ISL181	RAD52	ERC1
chr12	41675200	42009000	1	333800	100741	70832.4	ISL182
chr3	157825600	158328000	30	502400	100229	89125.8	ISL183	SHOX2	RSRC1	MLF1
chr5	144823800	145427000	37	603200	99889.9	81974.9	ISL184	PRELID2	SH3RF2
chr2	72452200	73052000	33	599800	99806.7	52122.6	ISL185	EXOC6B
chr7	121036800	121712800	54	676000	99304.4	85040.8	ISL186	PTPRZ1
chr4	23627600	24212600	29	585000	99157.5	159003	ISL187	PPARGC1A
chr12	10927200	11352000	10	424800	99020.9	98553.6	ISL188	TAS2R7	TAS2R8	TAS2R9	TAS2R10	PRR4	TAS2R13	PRH2	TAS2R14	TAS2R50	TAS2R20	TAS2R19	TAS2R31	TAS2R46	TAS2R43	TAS2R30	TAS2R42
chr10	90031800	90662000	36	630200	99004.4	45248.4	ISL189	RNLS	LIPJ	LIPF	LIPK	LIPN	LIPM	STAMBPL1
chr11	105152000	105713200	32	561200	98939.6	58645.4	ISL190	GRIA4
chr8	118346600	118818600	15	472000	98789.6	90671.2	ISL191	MED30
chr6	109170200	109681800	33	511600	98329.5	87688.2	ISL192	ARMC2	SESN1	CEP57L1	AK094715
chr6	70211200	70710800	22	499600	98171.4	82184.2	ISL193	LMBRD1	COL19A1
chr2	135940400	136396400	18	456000	97994.4	116690	ISL194	ZRANB3	R3HDM1
chr3	171286000	171832600	29	546600	97896.1	87893.3	ISL195	PLD1	TMEM212	FNDC3B
chr17	58775600	59361000	34	585400	97059.3	51339.6	ISL196
chr15	53496200	54070000	33	573800	96685.3	126293	ISL197
chr5	107182400	107748200	28	565800	96412.3	34230.9	ISL198
chr20	8703400	9292600	38	589200	95862.8	135987	ISL199	PLCB4
chr8	81159400	81518400	9	359000	95099.1	74815.6	ISL200	ZBTB10
chr2	189707400	190290800	38	583400	94452.5	39729.5	ISL201	COL3A1	COL5A2
chr6	5148600	5683200	32	534600	94196.5	99970.2	ISL202	LYRM4	FARS2
chr12	25151600	25711800	33	560200	93553.4	58204.8	ISL203	LRMP	LYRM5	KRAS	IFLTD1
chr12	15633200	16034800	7	401600	93372	107910	ISL204	EPS8
chr1	98521600	99078800	33	557200	91659.4	113557	ISL205
chr17	63646800	64187600	40	540800	91395.2	70358.1	ISL206	CEP112
chr5	85030600	85571400	40	540800	90800.3	47806.7	ISL207
chr5	108022400	108544800	32	522400	90636.4	79039.1	ISL208	FER
chr3	192248200	192759000	25	510800	89951.9	68498.3	ISL209
chr8	88427200	88797000	11	369800	89565.6	29288.2	ISL210
chr2	28007400	28531000	34	523600	89483.2	127078	ISL211	RBKS	BRE
chr14	71748000	72187600	16	439600	89414.6	131221	ISL212	SIPA1L1
chr10	59549200	60050800	22	501600	89184.5	91090.6	ISL213	IPMK	CISD1
chr3	136030800	136580000	38	549200	88311.4	125273	ISL214	STAG1	TMEM22	NCK1
chr4	80280200	80845400	40	565200	88227.7	38320.6	ISL215	GK2
chr8	67256000	67578600	7	322600	87908.5	118814	ISL216	RRS1	ADHFE1	MYBL1	VCPIP1
chr17	46235400	46618600	9	383200	87561.2	109519	ISL217	SKAP1	HOXB1	HOXB2
chr3	156425800	156861200	19	435400	87080	79199.3	ISL218	CCNL1
chr5	90119000	90661000	38	542000	86774.2	60216.2	ISL219	TMEM167A	XRCC4
chr5	82236800	82746000	26	509200	86564	61460.4	ISL220	DOPEY1
chr6	83457000	83877200	18	420200	85636.8	80216.2	ISL221	ELTD1	UBE2CBP
chr10	75948600	76496800	42	548200	85409.6	119398	ISL222
chr1	79169000	79732600	40	563600	84990.9	79749.4	ISL223	ELTD1
chr2	120511400	120932200	16	420800	84454.6	87358.1	ISL224	PTPN4	EPB41L5
chr5	92171800	92671600	25	499800	84116.3	37884.8	ISL225
chr5	91688400	92157800	20	469400	84022.6	25019	ISL226
chr6	38163000	38641400	27	478400	84007	48557.6	ISL227	BTBD9
chr3	156882000	157323800	20	441800	83942	71262.3	ISL228	VEPH1	PTX3
chr8	122522000	122959600	16	437600	83581.6	83844.2	ISL229	HAS2
chr11	103015000	103534000	38	519000	83299.5	91759.2	ISL230
chr2	81627200	82141400	32	514200	83043.3	61755.4	ISL231
chr6	89317600	89672200	9	354600	82692.7	96522.1	ISL232	RNGTT
chr15	56246400	56756600	37	510200	82295.3	88060.5	ISL233	RFX7	MNS1
chr17	61035600	61483400	19	447800	82171.3	87276.2	ISL234	TANC2
chr4	96136000	96709400	46	573400	82168.2	60321.7	ISL235	UNC5C
chr3	30141400	30659000	42	517600	81987.8	109265	ISL236	TGFBR2
chr4	48060200	48491200	20	431000	81890	85079.4	ISL237	TXK	TEC	SLAIN2	SLC10A4	ZAR1
chr12	45551000	45764800	2	213800	81799.9	116735	ISL238	PLEKHA8P1
chr6	25986400	26457600	44	471200	81470.5	119873	ISL239	HIST1H1A	HIST1H3A	HIST1H4A	HIST1H4B	HIST1H3B	HIST1H2AB	HIST1H2BB	HIST1H3C	HIST1H1C	HFE	HIST1H4C	HIST1H1T	HIST1H2BC	HIST1H2AC	HIST1H1E	HIST1H2BD	HIST1H2BE	HIST1H4D	HIST1H3D	HIST1H3F	HIST1H2AD	HIST1H2BF	HIST1H4E	HIST1H2BG	HIST1H2AE	HIST1H3E	HIST1H1D	HIST1H4F	HIST1H4G	HIST1H2BH	HIST1H3G	HIST1H2BI	HIST1H4H	BTN3A2	BTN2A2	BTN3A1	BTN2A3P	BTN3A3
chr6	75925000	76358200	24	433200	80661.8	55103	ISL240	COX7A2	TMEM30A	SENP6
chr3	142291800	142733000	22	441200	80519	105182	ISL241	ATR	PLS1	TRPC1	PCOLCE2	PAQR9	U2SURP
chr5	128659200	129127600	24	468400	80377.4	28104	ISL242	ADAMTS19
chr3	17892600	18424200	40	531600	80218.4	81760.1	ISL243
chr3	150685400	151156800	24	471400	79855.2	62130.5	ISL244	CLRN1	MED12L	GPR171	P2RY14	GPR87	P2RY13	P2RY12
chr15	56868400	57303000	23	434600	79227.6	74925	ISL245	ZNF280D	TCF12
chr1	66900000	67407200	38	507200	79224.6	82115.7	ISL246	SGIP1	INSL5	MIER1
chr5	170290200	170728800	23	438600	79211.2	74605.9	ISL247	RANBP17
chr5	95236800	95692000	27	455200	79159.3	87307.4	ISL248	ELL2
chr8	116397800	116779000	8	381200	76621.2	83063.5	ISL249	TRPS1
chr6	110888400	111279000	17	390600	76284.2	78120	ISL250	CDK19	AMD1	GTF3C6
chr7	124963000	125485800	42	522800	76015.1	39889.6	ISL251
chr14	91291400	91591800	10	300400	75881	59689.5	ISL252	RPS6KA5	C14orf159
chr2	181863400	182347200	29	483800	75617.9	57185.2	ISL253	UBE2E3	ITGA4
chr6	148976400	149400600	26	424200	75592.4	59939.5	ISL254	UST
chr6	16349800	16797800	25	448000	75532.8	84761.6	ISL255	ATXN1
chr6	56511200	56910600	20	399400	75247	97853	ISL256	DST	KIAA1586
chr3	111314200	111821800	43	507600	75175.6	93499.9	ISL257	ZBED2	PLCXD2	PHLDB2	ABHD10	TAGLN3	TMPRSS7	C3orf52
chr1	100827800	101333000	36	505200	75072.7	78255.5	ISL258	GPR88	VCAM1
chr1	172671400	173190800	45	519400	74793.6	79572.1	ISL259	TNFSF18	TNFSF4
chr2	181397400	181842000	27	444600	74603.9	104125	ISL260
chr2	213804600	214304600	38	500000	74350	47450	ISL261	IKZF2	SPAG16
chr2	180930600	181384800	26	454200	73852.9	84980.8	ISL262
chr11	95683000	96127600	30	444600	73803.6	94166.3	ISL263	MAML2	JRKL
chr14	65758800	66217400	31	458600	73238.4	99745.5	ISL264	FUT8
chr5	88936400	89327000	14	390600	72886	26912.3	ISL265
chr5	148110800	148545800	28	435000	72601.5	101486	ISL266	SH3TC2	ADRB2	ABLIM3
chr6	112016000	112394400	17	378400	72387.9	71063.5	ISL267	FYN	WISP3	TUBE1																																				BTN2A1
chr6	81735200	82044800	13	309600	72229.7	19690.6	ISL268
chr12	91776400	92252400	35	476000	72209.2	38222.8	ISL269
chr18	27176800	27644400	33	467600	72103.9	45404	ISL270
chr12	27194000	27532800	15	338800	71791.7	75145.8	ISL271	STK38L	ARNTL2
chr14	89077800	89356600	9	278800	71484.3	52024.1	ISL272	EML5	TTC8
chr3	170877800	171272200	20	394400	71268.1	36837	ISL273
chr3	107823800	108270200	32	446400	71245.4	87048	ISL274	IFT57	HHLA2	MYH15
chr6	148432200	148834400	21	402200	71229.6	88162.2	ISL275
chr3	78645200	79095000	27	449800	71113.4	56000.1	ISL276
chr6	157048200	157452000	28	403800	71068.8	98527.2	ISL277	ARID1B
chr2	44562000	44982200	28	420200	71055.8	47524.6	ISL278	PREPL	CAMKMT
chr6	8392400	8805800	26	413400	70732.7	35511.1	ISL279	SLC35B3
chr12	42462800	42660400	5	197600	70602.5	91864.2	ISL280	GXYLT1	YAF2
chr3	99447200	99886600	26	439400	70523.7	88627	ISL281	FILIP1L	C3orf26
chr2	107982400	108377800	21	395400	70262.6	71567.4	ISL282
chr5	13557600	13971800	31	414200	70248.3	69047.1	ISL283	DNAH5
chr8	68123600	68427400	10	303800	69570.2	72547.4	ISL284	ARFGEF1
chr22	28504400	28923200	22	418800	69520.8	67301.2	ISL285
chr4	34829600	35231200	17	401600	69396.5	48111.7	ISL286
chr6	138741800	139093800	14	352000	68851.2	95004.8	ISL287
chr6	10760800	11161800	32	401000	68731.4	93633.5	ISL288	SYCP2L	MAK	GCM2	ELOVL2	ERVFRD-1	C6orf228
chr18	30901400	31364200	36	462800	68679.5	37903.3	ISL289	ASXL3
chr9	102619200	103045000	29	425800	68639	77197.5	ISL290	STX17	ERP44	INVS
chr15	33028200	33478600	34	450400	68550.9	72109	ISL291	FMN1
chr5	94081800	94512400	37	430600	68077.9	55762.7	ISL292
chr8	92104400	92401800	10	297400	67955.9	37264.2	ISL293	SLC26A7
chr5	93108600	93529800	26	421200	67813.2	41404	ISL294	FAM172A
chr6	85141800	85446600	12	304800	67482.7	59832.2	ISL295
chr3	149946400	150283200	13	336800	67427.4	93158.9	ISL296	TSC22D2	SERP1	EIF2A
chr14	76176200	76544600	18	368400	67343.5	94236.7	ISL297	TGFB3	IFT43
chr6	143828800	144164000	13	335200	67308.2	67811	ISL298	FUCA2	PHACTR2
chr12	12247400	12616800	24	369400	67193.9	87621.7	ISL299	LRP6	MANSC1
chr4	26070400	26413200	11	342800	66640.3	81517.8	ISL300	RBPJ
chr3	141672000	142074000	29	402000	66289.8	78510.6	ISL301	TFDP2	GK5
chr3	79112200	79547200	32	435000	66033	55723.5	ISL302
chr14	94625800	94895000	11	269200	65846.3	86817	ISL303	PPP4R4	SERPINA10	SERPINA6	SERPINA1
chr1	84300800	84719600	31	418800	65751.6	39283.4	ISL304	TTLL7	PRKACB
chr8	66547200	66776800	5	229600	65527.8	76984.9	ISL305	ARMC1	MTFR1	PDE7A
chr1	80974400	81404000	28	429600	65471	37633	ISL306
chr7	87519200	87830800	10	311600	65249	65747.6	ISL307	DBF4	ADAM22
chr10	52048200	52417400	22	369200	65126.9	73692.3	ISL308	SGMS1
chr8	126101400	126408200	10	306800	64918.9	89278.8	ISL309	KIAA0196	NSMCE2
chr8	85584000	85860800	7	276800	64798.9	23417.3	ISL310
chr6	109805200	110166600	28	361400	64582.2	54246.1	ISL311	ZBTB24	AKD1	FIG4
chr2	34219400	34672200	38	452800	64478.7	79104.2	ISL312
chr2	39521800	39944400	37	422600	64277.5	75729.9	ISL313	MAP4K3	TMEM178
chr2	214797800	215211800	28	414000	64211.4	41068.8	ISL314
chr10	60452000	60816800	18	364800	64131.8	66721.9	ISL315
chr6	26857600	27210400	29	352800	63927.4	66926.2	ISL316	HIST1H2BJ	HIST1H2AG	HIST1H2BK	HIST1H4I	HIST1H2AH
chr19	37329800	37582800	7	253000	63730.7	70587	ISL317	ZNF790	ZNF345	ZNF829	ZNF568	ZNF420
chr1	86174800	86562600	26	387800	63676.8	49948.6	ISL318	ZNHIT6
chr11	28671000	29066800	25	395800	63328	94675.4	ISL319
chr5	86898400	87283400	20	385000	63294	17902.5	ISL320
chr4	105737600	106153200	40	415600	63046.5	39565.1	ISL321	TET2
chr2	58086400	58477600	24	391200	62865.8	59423.3	ISL322	VRK2	FANCL
chr1	82083600	82500600	35	417000	62800.2	62591.7	ISL323	LPHN2
chr6	42231600	42594200	29	362600	62476	76363.6	ISL324	TRERF1	UBR2
chr18	30484600	30877600	26	393000	62447.7	44016	ISL325
chr6	158519200	158894400	32	375200	62433.3	91924	ISL326	SERAC1	GTF2H5	TULP4
chr15	35581800	35939200	17	357400	62151.9	35918.7	ISL327
chr12	42683000	42876600	3	193600	61971.4	84487	ISL328	ZCRB1	PPHLN1	PRICKLE1
chr1	88204600	88627600	33	423000	61758	48433.5	ISL329
chr12	31798800	32141800	22	343000	61499.9	83177.5	ISL330	METTL20	H3F3C
chr9	118339000	118677800	17	338800	61458.3	54445.2	ISL331
chr5	37428600	37785600	27	357000	61332.6	81217.5	ISL332
chr8	55440400	55663000	4	222600	61148.2	50263.1	ISL333	RP1
chr12	12632000	12965800	17	333800	60985.3	88223.3	ISL334	DUSP16	CREBL2	GPR19	CDKN1B	APOLD1	DDX47
chr5	87592400	87962600	18	370200	60786.8	22804.3	ISL335
chr6	138385000	138724000	22	339000	60748.8	49595.7	ISL336	PERP	KIAA1244	PBOV1	HEBP2
chr18	3263400	3593600	19	330200	60624.7	61879.5	ISL337	MYL12A	MYL12B	TGIF1
chr12	69290200	69647800	25	357600	60577.4	72628.6	ISL338	CPM	CPSF6
chr2	33228600	33605000	29	376400	60412.2	58831.3	ISL339
chr8	110389000	110693600	13	304600	60402.2	43618.7	ISL340	EBAG9	SYBU
chr6	25273000	25619000	23	346000	60377	29410	ISL341	LRRC16A
chr5	158957600	159335600	30	378000	60253.2	86070.6	ISL342
chr7	77298800	77648400	18	349600	60096.2	74045.3	ISL343	RSBN1L	TMEM60	PHTF2
chr5	124524000	124898800	28	374800	59705.6	28409.8	ISL344
chr6	131954000	132222400	8	268400	59558	29470.3	ISL345	ENPP3	OR2A4	CTAGE9	ENPP1
chr9	22061200	22451400	33	390200	59271.4	59817.7	ISL346	DMRTA1
chr9	126359000	126700400	18	341400	59267	60905.8	ISL347	DENND1A
chr15	39886400	40230400	28	344000	59202.4	63502.4	ISL348	GPR176	EIF2AK4
chr5	89341800	89729400	30	387600	59186.5	23798.6	ISL349	CETN3
chr1	83364200	83762800	26	398600	59112.4	45121.5	ISL350
chr9	80319000	80651200	20	332200	58998.7	77103.6	ISL351	GNAQ
chr2	37519000	37870000	25	351000	58968	64057.5	ISL352	PRKD3	QPCT
chr17	57283800	57642600	22	358800	58879.1	71652.4	ISL353	SMG8	GDPD1	YPEL2	DHX40
chr18	2940800	3246800	10	306000	58843.8	60159.6	ISL354	LPIN2	MYOM1
chr8	113098400	113409600	10	311200	58754.6	24709.3	ISL355
chr2	62705600	63053400	19	347800	58291.3	73559.7	ISL356	TMEM17	EHBP1
chr5	12511200	12881800	25	370600	58258.3	43990.2	ISL357
chr1	80565400	80960600	38	395200	57975.8	33315.4	ISL358
chr21	36425400	36772800	24	347400	57842.1	85078.3	ISL359	RUNX1
chr4	118868200	119266400	31	398200	57778.8	23374.3	ISL360	NDST3
chr2	199742800	200131400	27	388600	57746	31165.7	ISL361
chr11	102324800	102678200	26	353400	57710.2	57180.1	ISL362	TMEM123	MMP7	MMP20	MMP27	MMP8	MMP10	MMP1
chr19	44740600	44913000	3	172400	57305.8	59184.9	ISL363	ZNF235	ZNF233	ZFP112
chr8	114716600	115042600	14	326000	57213	33969.2	ISL364
chr6	108583200	108854600	12	271400	57129.7	70726.8	ISL365	SNX3	LACE1
chr11	124001400	124367000	30	365600	57033.6	32830.9	ISL366	OLFR959	OR10D3	OR8G2	OR8G1	OR8D1	OR8D2	OR8B2	OR8B3	OR8B4	OR8B8
chr6	37780000	38116200	23	336200	56885	78771.7	ISL367	ZFAND3
chr2	160617800	160906800	10	289000	56528.4	30402.8	ISL368	LY75-CD302
chr9	74981400	75312800	19	331400	56470.6	72112.6	ISL369	TMC1	ZFAND5
chr18	27809400	28202000	32	392600	56455.9	34509.5	ISL370
chr17	56790000	57070400	12	280400	56388.4	40293.5	ISL371	PPM1E
chr7	118838600	119226600	31	388000	56182.4	18895.6	ISL372
chr18	986400	1327600	26	341200	56161.5	36508.4	ISL373
chr3	155254400	155622000	31	367600	56095.8	44038.5	ISL374	PLCH1	C3orf33	SLC33A1	GMPS
chr17	45258600	45545200	20	286600	55915.7	72108.6	ISL375	C17orf57	CDC27	MYL4	ITGB3
chr12	71668800	71999600	18	330800	55872.1	31426	ISL376	LGR5
chr6	118776400	119048200	10	271800	55854.9	37399.7	ISL377	CEP85L	PLN
chr7	113959800	114335000	27	375200	55604.6	18609.9	ISL378	FOXP2
chr12	88517600	88848000	16	330400	55275.9	46784.6	ISL379	CEP290	TMTC3
chr2	158469800	158754600	12	284800	55194.2	57330.2	ISL380	ACVR1C	ACVR1
chr6	17834200	18159400	22	325200	54991.3	68096.9	ISL381	KIF13A	NHLRC1	TPMT	KDM1B
chr2	151110000	151429800	17	319800	54941.6	35369.9	ISL382	RND3
chr3	149377200	149675600	16	298400	54905.6	66006.1	ISL383	WWTR1	COMMD2	RNF13
chr18	9589000	9932800	27	343800	54904.9	81515	ISL384	PPP4R1	RAB31	TXNDC2	VAPA
chr2	180266000	180615800	28	349800	54638.8	41976	ISL385
chr12	80201800	80465800	7	264000	53935.2	54964.8	ISL386
chr2	159222600	159485400	10	262800	53926.6	63019.4	ISL387	PKP4
chr2	159750600	160027400	10	276800	53893	70307.2	ISL388	TANC1
chr8	131175000	131443800	9	268800	53545	86473	ISL389
chr7	125567600	125931800	34	364200	53537.4	30374.3	ISL390
chr4	87168600	87408200	7	239600	53382.9	35365	ISL391
chr6	99296600	99561600	9	265000	53238.5	48548	ISL392	FBXL4
chr5	49796600	50144000	24	347400	53221.7	48636	ISL393	PARP8
chr4	113803600	114150000	26	346400	53068.5	37203.4	ISL394
chr7	91431600	91722000	17	290400	53027	51778.3	ISL395	MTERF	AKAP9
chr2	24659200	24976400	21	317200	53004.1	49166	ISL396	NCOA1
chr3	177018800	177377000	29	358200	52691.2	41336.3	ISL397
chr1	72906200	73272600	28	366400	52541.8	16414.7	ISL398
chr6	149480800	149744000	14	263200	51876.7	49665.8	ISL399	TAB2
chr5	58014200	58291400	13	277200	51864.1	56770.6	ISL400
chr3	154874800	155172600	17	297800	51579	32370.9	ISL401
chr6	69189400	69488400	16	299000	51457.9	67544.1	ISL402
