# Supplementary material for: NSD2 contributes to oncogenic RAS-driven transcription in lung cancer cells through long-range epigenetic activation
Source: Sci Rep. 2016 Sep 8;6:32952. doi: 10.1038/srep32952 (PMC5015087; doi:10.1038/srep32952)
Supplement: Supplementary Table 5 [file srep32952-s5.xls]

## Sheet: Hoja1
Oligo name	Gene	Distance to TSS	Application	Sequence 5'-3'
HMGA(-150).F	HMGA2	-150Kb	ChIP	GCAAATGTTCCCGTGTGAGA
HMGA(-150).R				GCCCTCCACTCTGCTTCCT
HMGA(-90).F	HMGA2	-90Kb	ChIP	CAGCGTTTGGGCATAGAAAATT
HMGA(-90).R				CCAGCCACTGTCGGTGATT
HMGA(-40).F	HMGA2	-40Kb	ChIP	TGTCAAGGTGGTGGCAGTCA
HMGA(-40).R				GCTATTGCTGGCTCGTTAGTGA
HMGA_TSS.F	HMGA2	-0.020Kb	ChIP	CCTCCCTCCTCCTCATACTTTTC
HMGA_TSS.R				TAATCGTGGGCGGATAAAGG
HMGA(+20).F	HMGA2	20kb	ChIP	ACCTTTGGGCAGGTTGCTTA
HMGA(+20).R				TTCCTGTCAGGCACTTAGACATG
HMGA(+68).F	HMGA2	68Kb	ChIP	CCCGTGCCCAGCACAA
HMGA(+68).R				GAAACACACAGAAAAAGGGACTGA
MYC_A.F	MYC	0.540Kp	ChIP	TTCGGGTAGTGGAAAACCAG
MYC_A.R				GCATTCGACTCATCTCAGCA
MYC_B.F	MYC	2.7Kb	ChIP	TCCACCTCCAGCTTGTACCT
MYC_B.R				GCTGTCGTTGAGAGGGTAGG
MYC_C.F	MYC	9.6Kb	ChIP	TATCTCCAGTGCCCATTTCC
MYC_C.R				TTTTGCCAGCTCTGTGAATG
MYC_D.F	MYC	10.8Kb	ChIP	ATCCAGAGGGGTCCTGCTAT
MYC_D.R				GGGACAAGGCATCTGAAAAA
MYC_E.F	MYC	61Kb	ChIP	ACACGTTTCTCTGGCAGCTT
MYC_E.R				AAAGGCCACACATCCAGAA
MYC_F.F	MYC	100Kb	ChIP	GCAGCCGAGTTACAGGAAAG
MYC_F.R				TCCTGCTCCTGCTTCTTCAT
MYC_G.F	MYC	400Kb	ChIP	GTTTTGGGACAGCTCCATGT
MYC_G.R				TTACAGACGTGAGCCACTG
HDAC2(exon1).F	HDAC2	0.350Kb	ChIP	GCCGCTCACCGTCGTAGTA
HDAC2(exon1).R				GCCCATGGCGTACAGTCAA
HDAC2(exon14).F	HDAC2	30Kb	ChIP	CCTGGCACCCGGATACTG
HDAC2(exon14).R				TGGATGGAGGAGATGGAACAG
HDAC2(intergenic_45).F	HDAC2	45Kb	ChIP	GCCCGTCAATGAACCTCTCTT
HDAC2(intergenic_45).R				GGTGGTTACCAGAGGCTGGAA
HDAC2(intergenic_47).F	HDAC2	47Kb	ChIP	TGGCCATCTTCTCACTGTATCTTC
HDAC2(intergenic_47).R				AAGGGACTGCAGATTGCTCTCT
MYC.F	MYC		RT-PCR	AGGGTCAAGTTGGACAGTGTCA
MYC.R				TGGTGCATTTTCGGTTGTTG
NR4A2.F	NR4A2		RT-PCR	TGACCAGCCTGGACTATTCCA
NR4A2.R				GGGTGTCATCTCCACTCATTTGA
IL7.F	IL7		RT-PCR	CCCCTGATCCTTGTTCTGTTG
IL7.R				TGTTTGCCATCTTTACCTTCAATATC
CDK14.F	CDK14		RT-PCR	TGCTGCGAGGTCTGTCTTACA
CDK14.R				AAGGTTCTGTGGTTTCAGGTCTCT
DUSP6.F	DUSP6		RT-PCR	GCTGCCGGGCGTTCTAC
DUSP6.R				GGGAGAACTCGGCTTGGAA
MMP16.F	MMP16		RT-PCR	GCACTGGAAGACGGTTGGAT
MMP16.R				AGCAAGGTTTGCAAGAAAAACAC
GNG11.F	GNG11		RT-PCR	CCCTTCACATCGAAGATTTGC
GNG11.R				CGAAGCTGCTCAACTTCCATT
FGF12.F	FGF12		RT-PCR	GATGGGACCAAGGACGAAAA
FGF12.R				GCCCACGGGAATTAGATTGA
NSD2.F	NSD2		RT-PCR	ACAAGGCGAGAAGGAACAGG
NSD2.R				ACACAAGAGCTGCTTCGACA
